# Supplementary material for: Short- and long-term changes in sugarbeet (Beta vulgaris L.) gene expression due to postharvest jasmonic acid treatment - Data
Source: Data Brief. 2017 Feb 9;11:165–8. doi: 10.1016/j.dib.2017.02.008 (PMC5312494; doi:10.1016/j.dib.2017.02.008)
Supplement: Supplementary file 2 — Supplementary material [file mmc2.xlsx]

## Sheet: Sheet1
Table 1: Differentially expressed unigenes in sugarbeet roots 2 d after jasmonic acid (JA) treatment, relative to water-treated controls.
Freshly harvested roots were treated with 10 µM JA or water for 1 h and incubated for 2 d at 20 °C. Differential expression was determined by RNA-sequencing.
Annotations are based on BLASTx search against GenBank nonredundant protein (Nr), Swiss-Prot, Kyoto Encyclopedia of Genes and Geneomes (KEGG), and clusters of orthologous groups (COG) databases (E-value < 10-5).
Abbreviations: CPM, count per million; FC, fold change; FDR, false discovery rate; GO, gene ontology; KO, KEGG Orthology ; LR, likelihood ratio.
GeneID	logFC	Direction	logCPM	LR	PValue	FDR	Nr-ID	Nr-Score	Nr-Evalue	Nr-annotation	Swissprot-ID	Swissprot-Score	Swissprot-Evalue	Swissprot-annotation	COG-Protein-or-Domain	COG-Score	COG-Evalue	COG-ID	COG-Function-Description	KO_id	KEGG-Evalue	KEGG-Score	KEGG-Gene	KO_definition	GO-BiologicalProcess	GO-MolecularFunction	Go-CellularComponent
Unigene59489	11.2376	up	2.68288	139.488	3.44446e-32	5.56018e-28	--	--	--	--	--	--	--	--	--	--	--	--	--	--	--	--	--	--	-	-	-
Unigene63223	10.5477	up	2.18668	109.649	1.16962e-25	1.04892e-21	--	--	--	--	--	--	--	--	--	--	--	--	--	--	--	--	--	--	-	-	-
Unigene30914	9.83702	up	2.10226	82.5544	1.02803e-19	5.92672e-16	gi|177667009|gb|ACB73218.1|	237	2e-61	homeodomain protein GL2-like 1 [Gossypium hirsutum]	sp|Q9M2E8|HDG1_ARATH	225	4e-58	Homeobox-leucine zipper protein HDG1 OS=Arabidopsis thaliana GN=HDG1 PE=2 SV=1	--	--	--	--	--	K09338	6e-59	225	ath:AT3G61150	homeobox-leucine zipper protein	GO:0010468//regulation of gene expression;GO:0006351//transcription, DNA-dependent	GO:0003677//DNA binding;GO:0001071	GO:0043231//intracellular membrane-bounded organelle
Unigene9468	9.53631	up	1.14496	72.4003	1.75687e-17	5.90835e-14	--	--	--	--	--	--	--	--	--	--	--	--	--	--	--	--	--	--	-	-	-
Unigene14056	9.43939	up	0.830086	69.2537	8.65786e-17	2.68767e-13	--	--	--	--	--	--	--	--	--	--	--	--	--	--	--	--	--	--	-	-	-
Unigene11899	9.42417	up	1.92964	68.9772	9.96085e-17	2.97763e-13	--	--	--	--	--	--	--	--	--	--	--	--	--	--	--	--	--	--	-	-	-
Unigene11557	9.31174	up	0.985686	65.4192	6.05454e-16	1.68508e-12	--	--	--	--	--	--	--	--	--	--	--	--	--	--	--	--	--	--	-	-	-
Unigene10113	9.29027	up	0.849864	64.6136	9.11246e-16	2.37253e-12	--	--	--	--	--	--	--	--	--	--	--	--	--	--	--	--	--	--	-	-	-
Unigene11714	8.99106	up	0.973764	55.8967	7.63806e-14	1.36996e-10	gi|115447877|ref|NP_001047718.1|	87.4	8e-22	Os02g0674800 [Oryza sativa Japonica Group] >gi|75121322|sp|Q6EPF0.1|ROC5_ORYSJ RecName: Full=Homeobox-leucine zipper protein ROC5; AltName: Full=GLABRA 2-like homeobox protein 5; AltName: Full=HD-ZIP protein ROC5; AltName: Full=Homeodomain transcription factor ROC5; AltName: Full=Protein RICE OUTERMOST CELL-SPECIFIC 5 >gi|50253214|dbj|BAD29470.1| GL2-type homeobox genes [Oryza sativa Japonica Gro…	sp|Q6EPF0|ROC5_ORYSJ	87.4	4e-22	Homeobox-leucine zipper protein ROC5 OS=Oryza sativa subsp. japonica GN=ROC5 PE=2 SV=1	--	--	--	--	--	K09338	1e-19	83.2	ath:AT3G61150	homeobox-leucine zipper protein	GO:0010468//regulation of gene expression;GO:0043479;GO:0048513//organ development;GO:0006351//transcription, DNA-dependent	GO:0001071;GO:0003677//DNA binding	GO:0043231//intracellular membrane-bounded organelle
Unigene17809	8.86273	up	1.12112	52.6467	3.99282e-13	5.65384e-10	--	--	--	--	--	--	--	--	--	--	--	--	--	--	--	--	--	--	-	-	-
Unigene72228	8.83704	up	1.18735	51.9692	5.6377e-13	7.71237e-10	gi|82697951|gb|ABB89010.1|	159	1e-38	CXE carboxylesterase [Malus pumila]	sp|Q9SX78|CXE2_ARATH	145	1e-34	Probable carboxylesterase 2 OS=Arabidopsis thaliana GN=CXE2 PE=2 SV=1	--	--	--	--	--	K14493	7e-14	73.6	ppp:PHYPADRAFT_118478	gibberellin receptor GID1 [EC:3.-.-.-]	-	-	-
Unigene68984	8.3148	up	-0.601162	39.4951	3.28885e-10	2.7651e-07	gi|226504460|ref|NP_001147536.1|	65.9	1e-10	LOC100281145 [Zea mays] >gi|195612042|gb|ACG27851.1| leucoanthocyanidin dioxygenase [Zea mays]	sp|D4N501|DIOX2_PAPSO	53.9	3e-07	Probable 2-oxoglutarate/Fe(II)-dependent dioxygenase OS=Papaver somniferum GN=DIOX2 PE=2 SV=1	--	--	--	--	--	K06892	3e-08	54.3	pop:POPTR_550478	0	-	-	-
Unigene10601	8.28793	up	0.731072	38.7248	4.87972e-10	3.86129e-07	gi|224096480|ref|XP_002334697.1|	80.9	9e-25	nbs-lrr resistance protein [Populus trichocarpa] >gi|222874531|gb|EEF11662.1| nbs-lrr resistance protein [Populus trichocarpa]	sp|Q94HW3|DRL11_ARATH	58.9	9e-14	Probable disease resistance protein RDL6/RF9 OS=Arabidopsis thaliana GN=RDL6 PE=2 SV=1	--	--	--	--	--	K13457	2e-15	62.8	pop:POPTR_755797	disease resistance protein RPM1	-	-	-
Unigene29433	8.23325	up	-0.681184	37.7906	7.87607e-10	6.05422e-07	--	--	--	--	--	--	--	--	--	--	--	--	--	--	--	--	--	--	-	-	-
Unigene76243	8.11838	up	0.372331	35.2631	2.88038e-09	2.00415e-06	gi|7269936|emb|CAB81029.1|	94.4	8e-19	cyclic nucleotide and calmodulin-regulated ion channel-like protein [Arabidopsis thaliana]	sp|Q8L7Z0|CNG17_ARATH	94.4	4e-19	Probable cyclic nucleotide-gated ion channel 17 OS=Arabidopsis thaliana GN=CNGC17 PE=2 SV=1	--	--	--	--	--	K05391	6e-20	94.4	ath:AT4G30360	cyclic nucleotide gated channel, other eukaryote	GO:0006810//transport	-	GO:0043231//intracellular membrane-bounded organelle
Unigene9056	8.09895	up	4.46463	195.444	2.06071e-44	8.31622e-40	--	--	--	--	--	--	--	--	--	--	--	--	--	--	--	--	--	--	-	-	-
Unigene44886	8.05551	up	0.645284	34.1067	5.21726e-09	3.39593e-06	--	--	--	--	--	--	--	--	--	--	--	--	--	--	--	--	--	--	-	-	-
Unigene9554	8.04379	up	-0.889145	33.9261	5.72466e-09	3.66705e-06	--	--	--	--	--	--	--	--	--	--	--	--	--	--	--	--	--	--	-	-	-
Unigene16364	8.0371	up	0.117048	33.8234	6.03499e-09	3.8354e-06	--	--	--	--	--	--	--	--	--	--	--	--	--	--	--	--	--	--	-	-	-
Unigene37275	7.93923	up	-0.642938	32.0101	1.53377e-08	8.91868e-06	--	--	--	--	--	--	--	--	--	--	--	--	--	--	--	--	--	--	-	-	-
Unigene19671	7.8007	up	-1.14157	29.5045	5.57877e-08	2.87438e-05	gi|60678627|gb|AAX33674.1|	192	1e-47	plus agglutinin [Chlamydomonas incerta]	sp|P02453|CO1A1_BOVIN	1322	0	Collagen alpha-1(I) chain OS=Bos taurus GN=COL1A1 PE=1 SV=3	=	105	2e-22	COG0532	Translation initiation factor 2 (IF-2; GTPase)	K12823	1e-20	99	osa:4351155	ATP-dependent RNA helicase DDX5/DBP2 [EC:3.6.4.13]	-	-	-
Unigene79514	7.76006	up	-1.08372	28.7643	8.17459e-08	4.02309e-05	gi|115452395|ref|NP_001049798.1|	344	6e-94	Os03g0291200 [Oryza sativa Japonica Group] >gi|108707605|gb|ABF95400.1| expressed protein [Oryza sativa Japonica Group] >gi|113548269|dbj|BAF11712.1| Os03g0291200 [Oryza sativa Japonica Group]	--	--	--	--	--	--	--	--	--	--	--	--	--	--	-	-	-
Unigene26409	7.57472	up	-0.559047	25.8085	3.77021e-07	0.000150644	--	--	--	--	--	--	--	--	--	--	--	--	--	--	--	--	--	--	-	-	-
Unigene25269	7.5459	up	-0.809747	25.4645	4.50602e-07	0.000174851	--	--	--	--	--	--	--	--	--	--	--	--	--	--	--	--	--	--	-	-	-
Unigene38334	7.47998	up	0.0931988	24.4837	7.49404e-07	0.000280027	--	--	--	--	--	--	--	--	--	--	--	--	--	--	--	--	--	--	-	-	-
Unigene13658	7.35634	up	-0.641331	22.6746	1.9189e-06	0.000622002	--	--	--	--	--	--	--	--	--	--	--	--	--	--	--	--	--	--	-	-	-
Unigene14086	7.33615	up	-1.6019	22.4604	2.14526e-06	0.000679013	--	--	--	--	--	--	--	--	--	--	--	--	--	--	--	--	--	--	-	-	-
Unigene23677	6.81061	up	3.62949	147.134	7.33535e-34	1.48013e-29	--	--	--	--	--	--	--	--	--	--	--	--	--	--	--	--	--	--	-	-	-
Unigene79315	6.40889	up	2.92376	114.998	7.87696e-27	7.94707e-23	--	--	--	--	--	--	--	--	--	--	--	--	--	--	--	--	--	--	-	-	-
Unigene4213	5.97515	up	1.07023	54.881	1.28053e-13	2.22997e-10	--	--	--	--	--	--	--	--	--	--	--	--	--	--	--	--	--	--	-	-	-
Unigene9115	5.96142	up	3.72297	118.176	1.58682e-27	1.82965e-23	gi|224092698|ref|XP_002309702.1|	50.1	8e-06	cc-nbs-lrr resistance protein [Populus trichocarpa] >gi|222855678|gb|EEE93225.1| cc-nbs-lrr resistance protein [Populus trichocarpa]	--	--	--	--	--	--	--	--	--	--	--	--	--	--	-	GO:0005488//binding	-
Unigene28490	5.91271	up	1.47411	53.1631	3.06972e-13	4.50478e-10	--	--	--	--	--	--	--	--	--	--	--	--	--	--	--	--	--	--	-	-	-
Unigene56344	5.77992	up	0.365717	49.2725	2.22768e-12	2.80939e-09	gi|54606709|dbj|BAD66732.1|	51.2	4e-06	orf147a [Beta vulgaris subsp. vulgaris] >gi|54606753|dbj|BAD66776.1| orf147a [Beta vulgaris subsp. vulgaris]	--	--	--	--	--	--	--	--	--	--	--	--	--	--	-	-	-
Unigene9968	5.72907	up	1.32137	47.9071	4.46901e-12	5.38363e-09	gi|307135889|gb|ADN33754.1|	119	2e-26	retrotransposon protein [Cucumis melo subsp. melo]	--	--	--	--	--	--	--	--	--	--	--	--	--	--	-	-	GO:0043231//intracellular membrane-bounded organelle
Unigene73703	5.45868	up	2.16499	76.6728	2.0176e-18	8.57076e-15	--	--	--	--	--	--	--	--	--	--	--	--	--	--	--	--	--	--	-	-	-
Unigene24061	4.87824	up	0.123037	28.6927	8.48225e-08	4.12422e-05	--	--	--	--	--	--	--	--	--	--	--	--	--	--	--	--	--	--	-	-	-
Unigene55419	4.78389	up	2.71845	90.1545	2.20275e-21	1.48157e-17	--	--	--	--	--	--	--	--	--	--	--	--	--	--	--	--	--	--	-	-	-
Unigene2809	4.75283	up	3.87393	41.5571	1.1448e-10	1.09999e-07	--	--	--	--	--	--	--	--	--	--	--	--	--	--	--	--	--	--	-	-	-
Unigene11281	4.73246	up	0.615983	52.3091	4.74172e-13	6.59852e-10	gi|1621467|gb|AAB17194.1|	690	0	laccase [Liriodendron tulipifera]	sp|Q9FJD5|LAC17_ARATH	667	0	Laccase-17 OS=Arabidopsis thaliana GN=LAC17 PE=2 SV=1	YMR058w	98.6	6e-30	COG2132	Putative multicopper oxidases	K00423	1e-57	181	ppp:PHYPADRAFT_163787	L-ascorbate oxidase [EC:1.10.3.3]	GO:0009808//lignin metabolic process	GO:0046914//transition metal ion binding;GO:0016682//oxidoreductase activity, acting on diphenols and related substances as donors, oxygen as acceptor	GO:0005576//extracellular region
Unigene52384	4.71988	up	0.39068	25.7264	3.93399e-07	0.000155647	--	--	--	--	--	--	--	--	--	--	--	--	--	--	--	--	--	--	-	-	-
Unigene54851	4.70763	up	0.253571	25.5532	4.30341e-07	0.00016861	--	--	--	--	--	--	--	--	--	--	--	--	--	--	--	--	--	--	-	-	-
Unigene18449	4.64851	up	5.70569	80.6949	2.63406e-19	1.25059e-15	--	--	--	--	--	--	--	--	--	--	--	--	--	--	--	--	--	--	-	-	-
Unigene11868	4.56998	up	0.563578	23.3528	1.34845e-06	0.00046117	--	--	--	--	--	--	--	--	--	--	--	--	--	--	--	--	--	--	-	-	-
Unigene28718	4.53597	up	1.67145	46.7628	8.01199e-12	9.38796e-09	--	--	--	--	--	--	--	--	--	--	--	--	--	--	--	--	--	--	-	-	-
Unigene41959	4.51629	up	-1.097	22.491	2.11135e-06	0.000676235	gi|125662890|gb|ABN50381.1|	55.1	2e-07	glyceraldehyde-3-phosphate dehydogenase [Beta vulgaris]	sp|P17878|G3PC_MESCR	54.7	2e-07	Glyceraldehyde-3-phosphate dehydrogenase, cytosolic OS=Mesembryanthemum crystallinum GN=GAPC PE=2 SV=1	--	--	--	--	--	K00134	2e-08	54.3	pop:POPTR_821843	glyceraldehyde 3-phosphate dehydrogenase [EC:1.2.1.12]	GO:0006007//glucose catabolic process;GO:0006952//defense response;GO:0010038//response to metal ion;GO:0000302//response to reactive oxygen species;GO:0006970//response to osmotic stress;GO:0034285;GO:0009791//post-embryonic development;GO:0048608//reproductive structure development	GO:0046914//transition metal ion binding;GO:0008943//glyceraldehyde-3-phosphate dehydrogenase activity	GO:0030312//external encapsulating structure;GO:0031967;GO:0031981//nuclear lumen;GO:0009536//plastid;GO:0005576//extracellular region;GO:0016020//membrane
Unigene29966	4.50778	up	3.19509	22.2106	2.44327e-06	0.000749815	--	--	--	--	--	--	--	--	--	--	--	--	--	--	--	--	--	--	-	-	-
Unigene81205	4.50053	up	-0.0721818	35.4413	2.62858e-09	1.84485e-06	gi|15242552|ref|NP_198818.1|	296	2e-79	pathogenesis-related thaumatin family protein [Arabidopsis thaliana] >gi|10176994|dbj|BAB10226.1| thaumatin-like protein [Arabidopsis thaliana] >gi|38603816|gb|AAR24653.1| At5g40020 [Arabidopsis thaliana] >gi|110736116|dbj|BAF00030.1| thaumatin-like protein [Arabidopsis thaliana]	sp|P50699|TLPH_ARATH	204	8e-52	Thaumatin-like protein OS=Arabidopsis thaliana GN=At1g18250 PE=2 SV=2	--	--	--	--	--	--	--	--	--	--	-	-	-
Unigene25607	4.49861	up	-1.0858	22.0951	2.59477e-06	0.000790299	gi|115458260|ref|NP_001052730.1|	296	1e-149	Os04g0410600 [Oryza sativa Japonica Group] >gi|21741737|emb|CAD40660.1| OSJNBa0073L04.3 [Oryza sativa Japonica Group] >gi|113564301|dbj|BAF14644.1| Os04g0410600 [Oryza sativa Japonica Group]	sp|Q9LXI7|PPA20_ARATH	285	5e-139	Probable purple acid phosphatase 20 OS=Arabidopsis thaliana GN=PAP20 PE=2 SV=1	sll0222	51.2	5e-06	COG1409	Predicted phosphohydrolases	K01113	5e-26	74.3	vvi:100248170	alkaline phosphatase D [EC:3.1.3.1]	-	-	-
Unigene10063	4.46442	up	2.62919	73.7636	8.80572e-18	3.23058e-14	--	--	--	--	--	--	--	--	--	--	--	--	--	--	--	--	--	--	-	-	-
Unigene21756	4.40094	up	0.367291	42.9408	5.64221e-11	5.55359e-08	gi|5668815|gb|AAD46041.1|AC007519_26	85.1	5e-16	ESTs gb|AA042581 and gb|H36253 come from this gene [Arabidopsis thaliana] >gi|48310110|gb|AAT41755.1| At1g47410 [Arabidopsis thaliana] >gi|52218788|gb|AAU29464.1| At1g47410 [Arabidopsis thaliana]	--	--	--	--	--	--	--	--	--	--	--	--	--	--	-	-	-
Unigene67385	4.29633	up	1.34341	40.2408	2.24508e-10	1.99126e-07	--	--	--	--	--	--	--	--	--	--	--	--	--	--	--	--	--	--	-	-	-
Unigene365	4.18184	up	0.527406	44.3188	2.79021e-11	2.9632e-08	gi|222424963|dbj|BAH20432.1|	92.8	1e-18	AT3G14850 [Arabidopsis thaliana]	--	--	--	--	--	--	--	--	--	--	--	--	--	--	-	GO:0016798//hydrolase activity, acting on glycosyl bonds	-
Unigene50143	4.15088	up	-0.439458	27.9989	1.21384e-07	5.5351e-05	--	--	--	--	--	--	--	--	--	--	--	--	--	--	--	--	--	--	-	-	-
Unigene42562	4.15001	up	1.31023	58.4306	2.10586e-14	3.95275e-11	gi|2956705|emb|CAA76377.1|	112	1e-24	peroxidase [Spinacia oleracea]	sp|Q9LT91|PER66_ARATH	78.6	1e-14	Peroxidase 66 OS=Arabidopsis thaliana GN=PER66 PE=2 SV=1	--	--	--	--	--	K00430	6e-16	79.7	rcu:RCOM_1497830	peroxidase [EC:1.11.1.7]	GO:0006950//response to stress;GO:0008152//metabolic process	GO:0016209//antioxidant activity;GO:0005506//iron ion binding;GO:0003824//catalytic activity	GO:0005618//cell wall;GO:0043231//intracellular membrane-bounded organelle
Unigene65362	4.07977	up	1.52121	26.7252	2.34538e-07	9.911e-05	gi|108707503|gb|ABF95298.1|	52.4	2e-06	retrotransposon protein, putative, unclassified [Oryza sativa Japonica Group]	--	--	--	--	--	--	--	--	--	--	--	--	--	--	-	-	-
Unigene21264	4.0248	up	0.389193	40.1	2.41294e-10	2.09412e-07	gi|224065557|ref|XP_002301856.1|	213	2e-54	cellulose synthase [Populus trichocarpa] >gi|222843582|gb|EEE81129.1| cellulose synthase [Populus trichocarpa]	sp|Q84JA6|CESA4_ARATH	210	6e-54	Cellulose synthase A catalytic subunit 4 [UDP-forming] OS=Arabidopsis thaliana GN=CESA4 PE=1 SV=1	--	--	--	--	--	K10999	1e-55	213	rcu:RCOM_0542950	cellulose synthase A [EC:2.4.1.12]	-	-	-
Unigene51875	4.00414	up	4.17583	60.2917	8.17896e-15	1.69267e-11	gi|15231568|ref|NP_189282.1|	131	3e-30	octicosapeptide/Phox/Bem1p (PB1) domain-containing protein [Arabidopsis thaliana] >gi|42570483|ref|NP_850632.2| octicosapeptide/Phox/Bem1p (PB1) domain-containing protein [Arabidopsis thaliana] >gi|42572541|ref|NP_974366.1| octicosapeptide/Phox/Bem1p (PB1) domain-containing protein [Arabidopsis thaliana] >gi|79607899|ref|NP_974365.2| octicosapeptide/Phox/Bem1p (PB1) domain-containing protein [Ara…	--	--	--	--	--	--	--	--	--	--	--	--	--	--	-	GO:0005488//binding	-
Unigene58265	3.94443	up	0.708392	43.2618	4.78846e-11	4.89223e-08	--	--	--	--	--	--	--	--	--	--	--	--	--	--	--	--	--	--	-	-	-
Unigene29022	3.94437	up	-0.0704012	31.7208	1.78003e-08	1.01176e-05	gi|115472967|ref|NP_001060082.1|	175	1e-43	Os07g0575900 [Oryza sativa Japonica Group] >gi|113611618|dbj|BAF21996.1| Os07g0575900 [Oryza sativa Japonica Group]	--	--	--	--	--	--	--	--	--	K01191	1e-09	58.5	vcn:VOLCADRAFT_115992	alpha-mannosidase [EC:3.2.1.24]	-	-	-
Unigene28653	3.84628	up	0.793064	40.5635	1.90329e-10	1.74566e-07	gi|224136718|ref|XP_002322398.1|	222	5e-57	NAC domain protein, IPR003441 [Populus trichocarpa] >gi|222869394|gb|EEF06525.1| NAC domain protein, IPR003441 [Populus trichocarpa]	sp|Q9FWX2|NAC7_ARATH	164	9e-40	NAC domain-containing protein 7 OS=Arabidopsis thaliana GN=NAC007 PE=2 SV=2	YGL178w	64.3	3e-10	COG5099	RNA-binding protein of the Puf family, translational repressor	--	--	--	--	--	-	-	-
Unigene71046	3.82119	up	3.36051	44.3494	2.74694e-11	2.95615e-08	gi|3126963|gb|AAC16010.1|	132	1e-30	acidic chitinase [Elaeagnus umbellata]	sp|Q688M5|CHI9_ORYSJ	127	3e-29	Chitinase 9 OS=Oryza sativa subsp. japonica GN=Cht9 PE=2 SV=1	STM0233	63.2	2e-10	COG3979	Uncharacterized protein contain chitin-binding domain type 3	K01183	5e-30	127	osa:4338719	chitinase [EC:3.2.1.14]	GO:0009607//response to biotic stimulus;GO:0006026	GO:0004568//chitinase activity;GO:0030247//polysaccharide binding	GO:0031410//cytoplasmic vesicle
Unigene34661	3.81589	up	1.90681	63.0201	2.04606e-15	4.85711e-12	gi|2956707|emb|CAA76376.1|	130	6e-30	peroxidase [Spinacia oleracea]	sp|Q9LT91|PER66_ARATH	93.2	5e-19	Peroxidase 66 OS=Arabidopsis thaliana GN=PER66 PE=2 SV=1	--	--	--	--	--	K00430	4e-21	96.7	rcu:RCOM_1497830	peroxidase [EC:1.11.1.7]	GO:0008152//metabolic process;GO:0006950//response to stress	GO:0005506//iron ion binding;GO:0003824//catalytic activity;GO:0016209//antioxidant activity	GO:0044464//cell part
Unigene70517	3.79858	up	1.0474	21.6357	3.29661e-06	0.000960563	gi|297812143|ref|XP_002873955.1|	99	2e-20	SULTR3_5 [Arabidopsis lyrata subsp. lyrata] >gi|297319792|gb|EFH50214.1| SULTR3_5 [Arabidopsis lyrata subsp. lyrata]	sp|Q94LW6|SUT35_ARATH	98.2	1e-20	Probable sulfate transporter 3.5 OS=Arabidopsis thaliana GN=SULTR3;5 PE=2 SV=1	--	--	--	--	--	--	--	--	--	--	-	-	-
Unigene73556	3.79296	up	-0.751131	21.5597	3.42985e-06	0.000978197	gi|115472919|ref|NP_001060058.1|	95.5	2e-19	Os07g0572400 [Oryza sativa Japonica Group] >gi|113611594|dbj|BAF21972.1| Os07g0572400 [Oryza sativa Japonica Group]	--	--	--	--	--	--	--	--	--	--	--	--	--	--	-	-	GO:0043231//intracellular membrane-bounded organelle
Unigene77616	3.77649	up	2.73288	75.5303	3.59839e-18	1.45217e-14	gi|158934007|emb|CAJ40777.1|	262	3e-69	alpha galactosidase precursor [Coffea arabica]	--	--	--	--	--	--	--	--	--	--	--	--	--	--	-	GO:0016798//hydrolase activity, acting on glycosyl bonds;GO:0005488//binding	-
Unigene66692	3.75736	up	1.9739	62.6801	2.43164e-15	5.60749e-12	gi|2956707|emb|CAA76376.1|	225	1e-58	peroxidase [Spinacia oleracea]	sp|Q9LT91|PER66_ARATH	186	4e-47	Peroxidase 66 OS=Arabidopsis thaliana GN=PER66 PE=2 SV=1	--	--	--	--	--	K00430	2e-50	194	vvi:100258717	peroxidase [EC:1.11.1.7]	GO:0008152//metabolic process;GO:0006950//response to stress	GO:0005506//iron ion binding;GO:0003824//catalytic activity;GO:0016209//antioxidant activity	GO:0044464//cell part
Unigene30836	3.74581	up	-0.184714	27.508	1.56447e-07	6.7888e-05	gi|111154054|dbj|BAF02671.1|	1002	0	acyl-CoA synthetase [Beta vulgaris]	sp|Q9T0A0|LACS4_ARATH	864	0	Long chain acyl-CoA synthetase 4 OS=Arabidopsis thaliana GN=LACS4 PE=2 SV=1	SPBC18H10.02	280	7e-75	COG1022	Long-chain acyl-CoA synthetases (AMP-forming)	K01897	0	926	pop:POPTR_817412	long-chain acyl-CoA synthetase [EC:6.2.1.3]	GO:0006631//fatty acid metabolic process	GO:0015645//fatty-acid ligase activity	GO:0016020//membrane
Unigene80593	3.74286	up	-0.273247	27.4578	1.60563e-07	6.93014e-05	gi|27464177|gb|AAO15998.1|AF516879_1	427	1e-119	expansin [Glycine max]	sp|Q7XWU8|EXPA1_ORYSJ	401	3e-111	Expansin-A1 OS=Oryza sativa subsp. japonica GN=EXPA1 PE=2 SV=2	--	--	--	--	--	--	--	--	--	--	-	-	-
Unigene82314	3.6841	up	1.55986	54.41	1.62729e-13	2.73629e-10	gi|67003911|gb|AAY60845.1|	1106	0	cellulose synthase 3 [Eucalyptus grandis]	sp|Q9SWW6|CESA7_ARATH	1038	0	Cellulose synthase A catalytic subunit 7 [UDP-forming] OS=Arabidopsis thaliana GN=CESA7 PE=1 SV=1	alr3757	94.4	6e-19	COG1215	Glycosyltransferases, probably involved in cell wall biogenesis	K10999	0	1085	pop:POPTR_578717	cellulose synthase A [EC:2.4.1.12]	-	-	-
Unigene20004	3.62692	up	-0.0161497	30.4226	3.4745e-08	1.86956e-05	gi|224066817|ref|XP_002302230.1|	104	4e-22	type-a response regulator [Populus trichocarpa] >gi|222843956|gb|EEE81503.1| type-a response regulator [Populus trichocarpa]	sp|O80366|ARR9_ARATH	90.1	4e-18	Two-component response regulator ARR9 OS=Arabidopsis thaliana GN=ARR9 PE=1 SV=1	--	--	--	--	--	K14492	2e-24	107	vvi:100259216	two-component response regulator ARR-A family	GO:0023060;GO:0048511//rhythmic process;GO:0009755//hormone-mediated signaling pathway;GO:0006351//transcription, DNA-dependent	GO:0005488//binding;GO:0004871//signal transducer activity	GO:0043231//intracellular membrane-bounded organelle
Unigene29506	3.61713	up	-0.442103	25.0372	5.62343e-07	0.000216133	gi|227278441|gb|ACP20216.1|	68.9	2e-11	salicylic acid carboxyl methyltransferase [Mikania micrantha]	sp|Q9SPV4|SAMT_CLABR	58.9	1e-08	Salicylate O-methyltransferase OS=Clarkia breweri GN=SAMT PE=1 SV=1	--	--	--	--	--	--	--	--	--	--	-	-	-
Unigene71855	3.59717	up	4.70987	53.4938	2.59414e-13	4.10545e-10	gi|222423545|dbj|BAH19742.1|	50.4	7e-06	AT3G26510 [Arabidopsis thaliana]	--	--	--	--	--	--	--	--	--	--	--	--	--	--	-	-	-
Unigene43079	3.56744	up	-0.0444069	29.117	6.81377e-08	3.48072e-05	gi|99646728|emb|CAK22420.1|	97.1	6e-20	germin-like protein [Beta vulgaris]	sp|Q9ZRA4|AB19A_PRUPE	93.2	5e-19	Auxin-binding protein ABP19a OS=Prunus persica GN=ABP19A PE=3 SV=1	--	--	--	--	--	--	--	--	--	--	-	GO:0046872//metal ion binding;GO:0003824//catalytic activity	GO:0005576//extracellular region
Unigene79829	3.55677	up	-0.543456	23.8513	1.04074e-06	0.000366814	gi|195653459|gb|ACG46197.1|	369	1e-101	integral membrane protein like [Zea mays]	sp|Q8RXL8|Y1689_ARATH	344	3e-94	Uncharacterized membrane protein At1g06890 OS=Arabidopsis thaliana GN=At1g06890 PE=1 SV=1	--	--	--	--	--	--	--	--	--	--	-	-	-
Unigene66914	3.55673	up	1.20979	48.1192	4.01077e-12	4.9048e-09	--	--	--	--	--	--	--	--	--	--	--	--	--	--	--	--	--	--	-	-	-
Unigene56055	3.54057	up	5.09754	83.2333	7.29174e-20	4.52716e-16	--	--	--	--	--	--	--	--	--	--	--	--	--	--	--	--	--	--	-	-	-
Unigene7343	3.51373	up	1.25346	46.7595	8.02569e-12	9.38796e-09	gi|162461937|ref|NP_001105532.1|	441	1e-123	cellulose synthase catalytic subunit 12 [Zea mays] >gi|38532104|gb|AAR23312.1| cellulose synthase catalytic subunit 12 [Zea mays]	sp|Q9SWW6|CESA7_ARATH	439	2e-122	Cellulose synthase A catalytic subunit 7 [UDP-forming] OS=Arabidopsis thaliana GN=CESA7 PE=1 SV=1	--	--	--	--	--	K10999	2e-125	446	vvi:100248512	cellulose synthase A [EC:2.4.1.12]	-	-	-
Unigene79797	3.50766	up	0.243802	32.0073	1.53595e-08	8.91868e-06	gi|38454180|gb|AAR20784.1|	349	2e-95	At1g09610 [Arabidopsis thaliana] >gi|44681448|gb|AAS47664.1| At1g09610 [Arabidopsis thaliana]	--	--	--	--	--	--	--	--	--	--	--	--	--	--	-	-	-
Unigene40701	3.49103	up	3.12733	61.7755	3.84936e-15	8.39703e-12	gi|30698759|ref|NP_565003.3|	54.3	4e-07	MLP34 (MLP-LIKE PROTEIN 34) [Arabidopsis thaliana]	sp|Q9SSK7|MLP34_ARATH	53.9	3e-07	MLP-like protein 34 OS=Arabidopsis thaliana GN=MLP34 PE=2 SV=1	--	--	--	--	--	--	--	--	--	--	-	-	GO:0009536//plastid
Unigene51666	3.472	up	-0.182754	27.1006	1.93142e-07	8.24809e-05	gi|224139024|ref|XP_002322961.1|	137	3e-32	laccase 1a [Populus trichocarpa] >gi|222867591|gb|EEF04722.1| laccase 1a [Populus trichocarpa]	sp|O80434|LAC4_ARATH	127	2e-29	Laccase-4 OS=Arabidopsis thaliana GN=IRX12 PE=2 SV=2	--	--	--	--	--	--	--	--	--	--	-	-	-
Unigene22446	3.44494	up	1.6097	37.1835	1.07518e-09	8.03522e-07	--	--	--	--	--	--	--	--	--	--	--	--	--	--	--	--	--	--	-	-	-
Unigene576	3.42775	up	2.09703	39.4365	3.38907e-10	2.81999e-07	gi|297798938|ref|XP_002867353.1|	229	4e-59	ATCNGC17 [Arabidopsis lyrata subsp. lyrata] >gi|297313189|gb|EFH43612.1| ATCNGC17 [Arabidopsis lyrata subsp. lyrata]	sp|Q8L7Z0|CNG17_ARATH	227	1e-58	Probable cyclic nucleotide-gated ion channel 17 OS=Arabidopsis thaliana GN=CNGC17 PE=2 SV=1	--	--	--	--	--	K05391	1e-59	227	ath:AT4G30360	cyclic nucleotide gated channel, other eukaryote	GO:0006810//transport	-	GO:0043231//intracellular membrane-bounded organelle
Unigene80721	3.41367	up	2.48134	39.0879	4.05145e-10	3.27001e-07	gi|117557144|gb|ABK35749.1|	427	1e-118	sulfate transporter [Populus tremula x Populus alba]	sp|Q94LW6|SUT35_ARATH	414	6e-115	Probable sulfate transporter 3.5 OS=Arabidopsis thaliana GN=SULTR3;5 PE=2 SV=1	YBR294w	138	1e-32	COG0659	Sulfate permease and related transporters (MFS superfamily)	--	--	--	--	--	-	-	-
Unigene4780	3.41016	up	0.547212	36.2557	1.73051e-09	1.24708e-06	gi|15240338|ref|NP_200983.1|	175	4e-43	cupin family protein [Arabidopsis thaliana] >gi|18202908|sp|Q9FLT3.1|GL34_ARATH RecName: Full=Germin-like protein subfamily 3 member 4; Flags: Precursor >gi|10176868|dbj|BAB10075.1| germin-like protein-like [Arabidopsis thaliana] >gi|91807086|gb|ABE66270.1| cupin family protein [Arabidopsis thaliana]	sp|Q9FLT3|GL34_ARATH	175	2e-43	Germin-like protein subfamily 3 member 4 OS=Arabidopsis thaliana GN=At5g61750 PE=2 SV=1	--	--	--	--	--	--	--	--	--	--	-	GO:0046872//metal ion binding;GO:0003824//catalytic activity	GO:0031410//cytoplasmic vesicle
Unigene77250	3.40268	up	2.94179	53.2125	2.99348e-13	4.47425e-10	gi|224096480|ref|XP_002334697.1|	147	9e-35	nbs-lrr resistance protein [Populus trichocarpa] >gi|222874531|gb|EEF11662.1| nbs-lrr resistance protein [Populus trichocarpa]	sp|Q8W474|DRL7_ARATH	109	1e-23	Probable disease resistance protein At1g58390 OS=Arabidopsis thaliana GN=At1g58390 PE=2 SV=3	--	--	--	--	--	K13457	1e-25	113	vvi:100252764	disease resistance protein RPM1	-	-	-
Unigene59220	3.39706	up	1.06777	43.2119	4.91204e-11	4.95576e-08	gi|196122014|gb|ACG69481.1|	164	4e-40	germin-like protein 5 [Glycine max]	sp|P92998|GL11_ARATH	139	6e-33	Germin-like protein subfamily 1 member 1 OS=Arabidopsis thaliana GN=GLP7 PE=2 SV=2	--	--	--	--	--	--	--	--	--	--	-	-	-
Unigene21306	3.37282	up	0.352034	32.3016	1.32008e-08	7.8923e-06	gi|15239746|ref|NP_199703.1|	93.6	6e-19	TED7 (TRACHEARY ELEMENT DIFFERENTIATION-RELATED 7) [Arabidopsis thaliana] >gi|38566634|gb|AAR24207.1| At5g48920 [Arabidopsis thaliana] >gi|40824136|gb|AAR92352.1| At5g48920 [Arabidopsis thaliana]	--	--	--	--	--	--	--	--	--	--	--	--	--	--	-	-	-
Unigene12054	3.36414	up	3.38744	70.528	4.53772e-17	1.46499e-13	gi|212960417|gb|ACJ38666.1|	1455	0	cellulose synthase [Betula luminifera]	sp|Q84JA6|CESA4_ARATH	1380	0	Cellulose synthase A catalytic subunit 4 [UDP-forming] OS=Arabidopsis thaliana GN=CESA4 PE=1 SV=1	alr3757	82	5e-15	COG1215	Glycosyltransferases, probably involved in cell wall biogenesis	K10999	0	1456	vvi:100241197	cellulose synthase A [EC:2.4.1.12]	GO:0006952//defense response;GO:0000160//two-component signal transduction system (phosphorelay);GO:0023033;GO:0045229//external encapsulating structure organization;GO:0009250//glucan biosynthetic process;GO:0042545//cell wall modification;GO:0009832//plant-type cell wall biogenesis	GO:0016759//cellulose synthase activity;GO:0046914//transition metal ion binding	GO:0031224//intrinsic to membrane
Unigene74239	3.34827	up	4.24115	34.6627	3.92072e-09	2.68177e-06	gi|257831431|gb|ACV71016.1|	219	9e-57	UPA16 [Capsicum annuum]	sp|Q9FY94|SWT15_ARATH	207	3e-53	Bidirectional sugar transporter SWEET15 OS=Arabidopsis thaliana GN=SWEET15 PE=2 SV=1	--	--	--	--	--	--	--	--	--	--	-	-	-
Unigene14068	3.31392	up	0.00954385	27.6562	1.44907e-07	6.35638e-05	gi|15983811|gb|AAL10502.1|	134	3e-30	AT5g60720/mup24_130 [Arabidopsis thaliana] >gi|27363288|gb|AAO11563.1| At5g60720/mup24_130 [Arabidopsis thaliana]	--	--	--	--	--	--	--	--	--	--	--	--	--	--	-	-	-
Unigene19343	3.2446	up	2.72718	46.7203	8.18762e-12	9.44056e-09	--	--	--	--	--	--	--	--	--	--	--	--	--	--	--	--	--	--	-	-	-
Unigene18548	3.24356	up	0.450806	32.0472	1.50473e-08	8.86494e-06	gi|297844266|ref|XP_002890014.1|	263	2e-69	methyladenine glycosylase family protein [Arabidopsis lyrata subsp. lyrata] >gi|297335856|gb|EFH66273.1| methyladenine glycosylase family protein [Arabidopsis lyrata subsp. lyrata]	sp|Q7VG78|GUAA_HELHP	110	2e-23	Probable GMP synthase [glutamine-hydrolyzing] OS=Helicobacter hepaticus GN=guaA PE=3 SV=1	HI0654	96.7	4e-20	COG2818	3-methyladenine DNA glycosylase	K01246	2e-84	309	rcu:RCOM_1466540	DNA-3-methyladenine glycosylase I [EC:3.2.2.20]	GO:0006281//DNA repair	GO:0016798//hydrolase activity, acting on glycosyl bonds	-
Unigene29351	3.1955	up	3.90765	58.8737	1.68124e-14	3.23087e-11	gi|224075299|ref|XP_002304589.1|	127	1e-28	nbs-lrr resistance protein [Populus trichocarpa] >gi|222842021|gb|EEE79568.1| nbs-lrr resistance protein [Populus trichocarpa]	sp|Q8W4J9|RPP8_ARATH	88.6	5e-17	Disease resistance protein RPP8 OS=Arabidopsis thaliana GN=RPP8 PE=1 SV=2	--	--	--	--	--	K13457	7e-18	88.6	ath:AT3G07040	disease resistance protein RPM1	-	-	-
Unigene77135	3.18815	up	-0.405607	21.6178	3.32753e-06	0.000966086	gi|22326581|ref|NP_195946.2|	380	1e-105	LAC11 (laccase 11); laccase [Arabidopsis thaliana] >gi|75331174|sp|Q8VZA1.1|LAC11_ARATH RecName: Full=Laccase-11; AltName: Full=Benzenediol:oxygen oxidoreductase 11; AltName: Full=Diphenol oxidase 11; AltName: Full=Urishiol oxidase 11; Flags: Precursor >gi|17473695|gb|AAL38304.1| laccase (diphenol oxidase)-like protein [Arabidopsis thaliana] >gi|20148527|gb|AAM10154.1| laccase (diphenol oxidase)-…	sp|Q8VZA1|LAC11_ARATH	380	3e-105	Laccase-11 OS=Arabidopsis thaliana GN=LAC11 PE=2 SV=1	YMR058w	94	2e-19	COG2132	Putative multicopper oxidases	K00423	1e-23	107	rcu:RCOM_0657480	L-ascorbate oxidase [EC:1.10.3.3]	-	-	-
Unigene4405	3.18671	up	-0.439044	21.596	3.36555e-06	0.00097362	gi|297801900|ref|XP_002868834.1|	52.8	1e-06	zinc finger family protein [Arabidopsis lyrata subsp. lyrata] >gi|297314670|gb|EFH45093.1| zinc finger family protein [Arabidopsis lyrata subsp. lyrata]	sp|Q9SZL4|ATL18_ARATH	51.6	2e-06	RING-H2 finger protein ATL18 OS=Arabidopsis thaliana GN=ATL18 PE=2 SV=1	--	--	--	--	--	--	--	--	--	--	-	GO:0046914//transition metal ion binding	GO:0031224//intrinsic to membrane
Unigene30311	3.09844	up	-0.154122	23.2461	1.4254e-06	0.000480474	gi|20197184|gb|AAC16076.2|	164	5e-40	expressed protein [Arabidopsis thaliana]	--	--	--	--	--	--	--	--	--	--	--	--	--	--	-	-	-
Unigene59366	3.08216	up	1.44142	25.7602	3.86581e-07	0.000153703	gi|308806411|ref|XP_003080517.1|	100	5e-21	halo-acid dehalogenase-like hydrolase (ISS) [Ostreococcus tauri] >gi|116058977|emb|CAL54684.1| halo-acid dehalogenase-like hydrolase (ISS) [Ostreococcus tauri]	--	--	--	--	MTH1793	57.8	5e-09	COG0546	Predicted phosphatases	--	--	--	--	--	-	-	-
Unigene66324	3.03554	up	1.59492	27.262	1.77673e-07	7.62783e-05	--	--	--	--	--	--	--	--	--	--	--	--	--	--	--	--	--	--	-	-	-
Unigene78120	3.01434	up	1.4602	40.7102	1.76566e-10	1.63805e-07	gi|75264487|sp|Q9LZV3.1|MAN6_ARATH	253	1e-66	RecName: Full=Mannan endo-1,4-beta-mannosidase 6; AltName: Full=Beta-mannanase 6; AltName: Full=Endo-beta-1,4-mannanase 6; Short=AtMAN6; Flags: Precursor >gi|7329666|emb|CAB82763.1| (1-4)-beta-mannan endohydrolase-like protein [Arabidopsis thaliana] >gi|29028774|gb|AAO64766.1| At5g01930 [Arabidopsis thaliana]	sp|Q9LZV3|MAN6_ARATH	253	8e-67	Mannan endo-1,4-beta-mannosidase 6 OS=Arabidopsis thaliana GN=MAN6 PE=2 SV=1	TM1227	93.6	3e-19	COG3934	Endo-beta-mannanase	--	--	--	--	--	-	-	-
Unigene71638	3.01176	up	-0.00301663	21.6552	3.26321e-06	0.000957746	gi|219842170|dbj|BAH10642.1|	206	9e-53	homogentisate geranylgeranyl transferase [Hevea brasiliensis]	--	--	--	--	slr1736	92.4	3e-19	COG0382	4-hydroxybenzoate polyprenyltransferase and related prenyltransferases	K09833	4e-54	207	vvi:100257787	homogenitisate phytyltransferase	-	GO:0016765//transferase activity, transferring alkyl or aryl (other than methyl) groups	GO:0031224//intrinsic to membrane;GO:0043231//intracellular membrane-bounded organelle
Unigene11112	3.00704	up	0.837884	30.7938	2.86952e-08	1.56489e-05	--	--	--	--	--	--	--	--	--	--	--	--	--	--	--	--	--	--	-	-	-
Unigene67039	2.97251	up	2.01605	46.0737	1.13889e-11	1.29468e-08	gi|224139024|ref|XP_002322961.1|	233	4e-61	laccase 1a [Populus trichocarpa] >gi|222867591|gb|EEF04722.1| laccase 1a [Populus trichocarpa]	sp|O80434|LAC4_ARATH	228	9e-60	Laccase-4 OS=Arabidopsis thaliana GN=IRX12 PE=2 SV=2	YFL041w	59.3	2e-09	COG2132	Putative multicopper oxidases	K00423	1e-12	68.9	rcu:RCOM_0657480	L-ascorbate oxidase [EC:1.10.3.3]	GO:0009808//lignin metabolic process;GO:0009832//plant-type cell wall biogenesis	GO:0046914//transition metal ion binding;GO:0016682//oxidoreductase activity, acting on diphenols and related substances as donors, oxygen as acceptor	GO:0005576//extracellular region
Unigene29708	2.96827	up	-0.0182432	23.4163	1.30466e-06	0.000450008	gi|224112579|ref|XP_002316233.1|	447	1e-125	laccase 3 [Populus trichocarpa] >gi|222865273|gb|EEF02404.1| laccase 3 [Populus trichocarpa]	sp|O80434|LAC4_ARATH	419	1e-116	Laccase-4 OS=Arabidopsis thaliana GN=IRX12 PE=2 SV=2	YMR058w	119	1e-26	COG2132	Putative multicopper oxidases	K00423	1e-36	151	vvi:100251280	L-ascorbate oxidase [EC:1.10.3.3]	-	-	-
Unigene46078	2.95383	up	2.86848	53.9492	2.05741e-13	3.32115e-10	gi|52546920|gb|AAU81593.1|	145	1e-34	cysteine proteinase [Petunia x hybrida]	sp|O65493|XCP1_ARATH	141	1e-33	Xylem cysteine proteinase 1 OS=Arabidopsis thaliana GN=XCP1 PE=1 SV=1	AF1946_2	66.2	1e-11	COG4870	Cysteine protease	K01376	2e-34	141	ath:AT4G35350	[EC:3.4.22.-]	GO:0019538//protein metabolic process;GO:0012501//programmed cell death	GO:0004175//endopeptidase activity;GO:0016628//oxidoreductase activity, acting on the CH-CH group of donors, NAD or NADP as acceptor	GO:0005773//vacuole
Unigene43381	2.92647	up	2.72208	39.2096	3.80667e-10	3.10347e-07	--	--	--	--	--	--	--	--	--	--	--	--	--	--	--	--	--	--	-	-	-
Unigene56767	2.898	up	1.68291	41.6379	1.09844e-10	1.06816e-07	--	--	--	--	--	--	--	--	--	--	--	--	--	--	--	--	--	--	-	-	-
Unigene68954	2.8686	up	1.15894	34.3467	4.6117e-09	3.02618e-06	gi|224139024|ref|XP_002322961.1|	226	6e-59	laccase 1a [Populus trichocarpa] >gi|222867591|gb|EEF04722.1| laccase 1a [Populus trichocarpa]	sp|O80434|LAC4_ARATH	214	1e-55	Laccase-4 OS=Arabidopsis thaliana GN=IRX12 PE=2 SV=2	SPAC1F7.08	74.3	5e-14	COG2132	Putative multicopper oxidases	K00423	4e-21	97.1	ath:AT5G21100	L-ascorbate oxidase [EC:1.10.3.3]	-	-	-
Unigene78625	2.83434	up	1.18761	34.4786	4.30954e-09	2.87464e-06	gi|229002017|dbj|BAH57855.1|	114	1e-24	tracheary element differentiation-related 7B [Zinnia violacea]	--	--	--	--	--	--	--	--	--	--	--	--	--	--	-	-	-
Unigene52307	2.83122	up	0.409281	26.5706	2.54075e-07	0.000106253	gi|297728403|ref|NP_001176565.1|	45.8	4e-08	Os11g0522900 [Oryza sativa Japonica Group] >gi|77551170|gb|ABA93967.1| Serine carboxypeptidase family protein, expressed [Oryza sativa Japonica Group] >gi|255680132|dbj|BAH95293.1| Os11g0522900 [Oryza sativa Japonica Group]	sp|Q8VY01|SCP46_ARATH	45.1	3e-07	Serine carboxypeptidase-like 46 OS=Arabidopsis thaliana GN=SCPL46 PE=2 SV=1	--	--	--	--	--	K13289	3e-08	45.1	vvi:100247312	cathepsin A (carboxypeptidase C) [EC:3.4.16.5]	-	-	-
Unigene68697	2.8147	up	1.51567	27.8651	1.30072e-07	5.86502e-05	--	--	--	--	--	--	--	--	--	--	--	--	--	--	--	--	--	--	-	-	-
Unigene1282	2.71403	up	2.19878	40.4955	1.97071e-10	1.78719e-07	gi|297846030|ref|XP_002890896.1|	403	1e-111	FAD-binding domain-containing protein [Arabidopsis lyrata subsp. lyrata] >gi|297336738|gb|EFH67155.1| FAD-binding domain-containing protein [Arabidopsis lyrata subsp. lyrata]	sp|Q9SVG4|RETOL_ARATH	313	1e-84	Reticuline oxidase-like protein OS=Arabidopsis thaliana GN=At4g20830 PE=1 SV=2	BS_yvdP	104	3e-22	COG0277	FAD/FMN-containing dehydrogenases	K00102	5e-07	52.8	rcu:RCOM_0422880	D-lactate dehydrogenase (cytochrome) [EC:1.1.2.4]	-	-	-
Unigene30775	2.70871	up	1.33709	33.769	6.20587e-09	3.91319e-06	gi|30685446|ref|NP_197067.2|	745	0	IRX6 [Arabidopsis thaliana] >gi|34222647|sp|Q9LFW3.2|COBL4_ARATH RecName: Full=COBRA-like protein 4; Flags: Precursor >gi|48525349|gb|AAT44976.1| At5g15630 [Arabidopsis thaliana] >gi|56790214|gb|AAW30024.1| At5g15630 [Arabidopsis thaliana]	sp|Q9LFW3|COBL4_ARATH	745	0	COBRA-like protein 4 OS=Arabidopsis thaliana GN=COBL4 PE=2 SV=2	--	--	--	--	--	--	--	--	--	--	-	-	-
Unigene28401	2.70538	up	4.09713	43.6006	4.02717e-11	4.22131e-08	gi|116804319|gb|ABK27327.1|	176	1e-43	vacuolar citrate/H+ symporter [Citrus sinensis]	sp|Q8LG88|TDT_ARATH	163	2e-40	Tonoplast dicarboxylate transporter OS=Arabidopsis thaliana GN=TDT PE=2 SV=2	SA1732	82.8	4e-16	COG0471	Di- and tricarboxylate transporters	K14445	4e-47	174	vvi:100255398	solute carrier family 13 (sodium-dependent dicarboxylate transporter), member 2/3/5	GO:0030641//regulation of cellular pH;GO:0030001//metal ion transport;GO:0015740//C4-dicarboxylate transport	GO:0015556//C4-dicarboxylate transmembrane transporter activity	GO:0043231//intracellular membrane-bounded organelle
Unigene22143	2.67447	up	1.8196	28.2725	1.05384e-07	4.97412e-05	--	--	--	--	--	--	--	--	--	--	--	--	--	--	--	--	--	--	-	-	-
Unigene62942	2.6725	up	0.175037	21.573	3.40618e-06	0.000976664	gi|47717925|gb|AAT37954.1|	172	1e-42	fasciclin-like AGP 11 [Populus tremula x Populus alba]	sp|Q8LEJ6|FLA11_ARATH	162	5e-40	Fasciclin-like arabinogalactan protein 11 OS=Arabidopsis thaliana GN=FLA11 PE=2 SV=2	--	--	--	--	--	--	--	--	--	--	-	-	GO:0016020//membrane
Unigene30677	2.65188	up	1.62698	24.1256	9.02546e-07	0.000326665	gi|4206116|gb|AAD11427.1|	282	3e-75	cinnamate 4-hydroxylase [Mesembryanthemum crystallinum]	sp|Q43240|TCMO_ZINEL	223	1e-57	Trans-cinnamate 4-monooxygenase OS=Zinnia elegans GN=CYP73A12 PE=2 SV=1	alr1450	72.8	5e-13	COG2124	Cytochrome P450	K00487	3e-73	271	vvi:100267215	trans-cinnamate 4-monooxygenase [EC:1.14.13.11]	-	-	-
Unigene78937	2.65136	up	1.16122	31.4321	2.06543e-08	1.14969e-05	gi|1621463|gb|AAB17192.1|	310	1e-83	laccase [Liriodendron tulipifera]	sp|O81081|LAC2_ARATH	303	1e-81	Laccase-2 OS=Arabidopsis thaliana GN=LAC2 PE=2 SV=1	YMR058w	84.3	2e-16	COG2132	Putative multicopper oxidases	K00423	7e-25	111	ppp:PHYPADRAFT_163787	L-ascorbate oxidase [EC:1.10.3.3]	GO:0009808//lignin metabolic process	GO:0046914//transition metal ion binding;GO:0016682//oxidoreductase activity, acting on diphenols and related substances as donors, oxygen as acceptor	GO:0005576//extracellular region
Unigene16917	2.64771	up	2.20433	35.4659	2.59561e-09	1.83769e-06	gi|204022238|dbj|BAG71127.1|	153	7e-37	glucosyltransferase [Phytolacca americana] >gi|219566998|dbj|BAH05017.1| glucosyltransferase [Phytolacca americana]	sp|Q8H0F2|ANGT_GENTR	115	1e-25	Anthocyanin 3'-O-beta-glucosyltransferase OS=Gentiana triflora PE=1 SV=1	--	--	--	--	--	K13496	5e-19	90.1	ath:AT2G36760	UDP-glucosyl transferase 73C [EC:2.4.1.-]	-	GO:0016758//transferase activity, transferring hexosyl groups	-
Unigene23362	2.64333	up	1.09147	27.511	1.56203e-07	6.7888e-05	--	--	--	--	--	--	--	--	--	--	--	--	--	--	--	--	--	--	-	-	-
Unigene66725	2.62394	up	2.69426	32.8869	9.76816e-09	5.97279e-06	gi|15230602|ref|NP_190093.1|	120	6e-27	sulfotransferase family protein [Arabidopsis thaliana] >gi|6911845|emb|CAB72145.1| sulfotransferase-like protein [Arabidopsis thaliana] >gi|44917543|gb|AAS49096.1| At3g45070 [Arabidopsis thaliana]	sp|P52836|F3ST_FLACH	113	3e-25	Flavonol 3-sulfotransferase OS=Flaveria chlorifolia PE=1 SV=2	--	--	--	--	--	K11821	8e-24	105	ath:AT1G74100	desulfoglucosinolate sulfotransferase A/B/C [EC:2.8.2.-]	-	GO:0008146//sulfotransferase activity	-
Unigene43963	2.57797	up	1.4298	22.568	2.02837e-06	0.000652245	--	--	--	--	--	--	--	--	--	--	--	--	--	--	--	--	--	--	-	-	-
Unigene80875	2.57355	up	0.633849	22.4291	2.18041e-06	0.000687442	gi|297823481|ref|XP_002879623.1|	434	1e-120	pectinesterase family protein [Arabidopsis lyrata subsp. lyrata] >gi|297325462|gb|EFH55882.1| pectinesterase family protein [Arabidopsis lyrata subsp. lyrata]	sp|Q9ZQA3|PME15_ARATH	430	6e-120	Probable pectinesterase 15 OS=Arabidopsis thaliana GN=PME15 PE=2 SV=1	CAC3373	140	4e-33	COG4677	Pectin methylesterase	K01051	5e-79	291	sbi:SORBI_09g026060	pectinesterase [EC:3.1.1.11]	-	GO:0004091//carboxylesterase activity	GO:0005618//cell wall
Unigene26919	2.52318	up	3.05853	40.3925	2.07738e-10	1.863e-07	gi|204022238|dbj|BAG71127.1|	231	6e-60	glucosyltransferase [Phytolacca americana] >gi|219566998|dbj|BAH05017.1| glucosyltransferase [Phytolacca americana]	sp|Q8W491|U73B3_ARATH	167	8e-41	UDP-glycosyltransferase 73B3 OS=Arabidopsis thaliana GN=UGT73B3 PE=2 SV=1	--	--	--	--	--	K13496	4e-33	139	ath:AT2G36750	UDP-glucosyl transferase 73C [EC:2.4.1.-]	-	GO:0016758//transferase activity, transferring hexosyl groups	-
Unigene55314	2.48086	up	1.12976	21.7081	3.17455e-06	0.000935124	gi|297830448|ref|XP_002883106.1|	168	2e-41	beta-glucosidase [Arabidopsis lyrata subsp. lyrata] >gi|297328946|gb|EFH59365.1| beta-glucosidase [Arabidopsis lyrata subsp. lyrata]	sp|Q9LV33|BGL44_ARATH	168	1e-41	Beta-glucosidase 44 OS=Arabidopsis thaliana GN=BGLU44 PE=2 SV=1	CAC0385	61.2	4e-10	COG2723	Beta-glucosidase/6-phospho-beta-glucosidase/beta-galactosidase	K05350	1e-44	174	vvi:100255914	beta-glucosidase [EC:3.2.1.21]	GO:0044238//primary metabolic process	GO:0043167//ion binding;GO:0015923//mannosidase activity;GO:0008422//beta-glucosidase activity	GO:0005840//ribosome;GO:0005618//cell wall;GO:0031410//cytoplasmic vesicle
Unigene80067	2.47527	up	4.04605	45.7314	1.3563e-11	1.52041e-08	gi|94442908|emb|CAJ91147.1|	244	2e-85	serine carboxypeptidase II [Platanus x acerifolia]	sp|Q93Y09|SCP45_ARATH	236	2e-84	Serine carboxypeptidase-like 45 OS=Arabidopsis thaliana GN=SCPL45 PE=2 SV=1	YMR297w	100	7e-27	COG2939	Carboxypeptidase C (cathepsin A)	K13289	2e-82	226	rcu:RCOM_1504170	cathepsin A (carboxypeptidase C) [EC:3.4.16.5]	-	-	-
Unigene19499	2.46393	up	1.09376	25.9084	3.58014e-07	0.000145206	gi|18411254|ref|NP_567155.1|	254	3e-83	XSP1 (xylem serine peptidase 1); identical protein binding / serine-type endopeptidase [Arabidopsis thaliana] >gi|71153422|sp|Q9LLL8.1|XSP1_ARATH RecName: Full=Xylem serine proteinase 1; Short=AtXSP1; AltName: Full=Cucumisin-like protein; Flags: Precursor >gi|6708179|gb|AAF25830.1|AF190794_1 subtilisin-type serine endopeptidase XSP1 [Arabidopsis thaliana]	sp|Q9LLL8|XSP1_ARATH	254	2e-83	Xylem serine proteinase 1 OS=Arabidopsis thaliana GN=XSP1 PE=2 SV=1	--	--	--	--	--	--	--	--	--	--	GO:0019538//protein metabolic process;GO:0044092	GO:0004175//endopeptidase activity;GO:0005515//protein binding;GO:0016628//oxidoreductase activity, acting on the CH-CH group of donors, NAD or NADP as acceptor	GO:0005618//cell wall
Unigene64730	2.46124	up	2.4116	22.4661	2.13881e-06	0.000679013	--	--	--	--	--	--	--	--	--	--	--	--	--	--	--	--	--	--	-	-	-
Unigene62192	2.43144	up	3.12474	40.1432	2.36008e-10	2.07051e-07	gi|115485799|ref|NP_001068043.1|	55.5	2e-07	Os11g0543300 [Oryza sativa Japonica Group] >gi|113645265|dbj|BAF28406.1| Os11g0543300 [Oryza sativa Japonica Group]	--	--	--	--	--	--	--	--	--	--	--	--	--	--	-	-	-
Unigene37107	2.42422	up	0.79567	23.4987	1.25001e-06	0.000433007	--	--	--	--	--	--	--	--	--	--	--	--	--	--	--	--	--	--	-	-	-
Unigene81639	2.42368	up	3.31153	23.3634	1.34109e-06	0.000460606	gi|73624747|gb|AAZ79231.1|	218	2e-55	cellulose synthase-like protein CslG [Nicotiana tabacum]	sp|Q8VZK9|CSLE1_ARATH	214	1e-54	Cellulose synthase-like protein E1 OS=Arabidopsis thaliana GN=CSLE1 PE=1 SV=1	alr3757	55.5	2e-07	COG1215	Glycosyltransferases, probably involved in cell wall biogenesis	K10999	2e-45	181	zma:542624	cellulose synthase A [EC:2.4.1.12]	-	-	-
Unigene38313	2.38497	up	2.24301	31.8786	1.64116e-08	9.46153e-06	gi|21901929|emb|CAC86383.1|	121	2e-27	carboxypeptidase type III [Theobroma cacao]	sp|P37891|CBP3_ORYSJ	116	5e-26	Serine carboxypeptidase 3 OS=Oryza sativa subsp. japonica GN=CBP3 PE=2 SV=1	--	--	--	--	--	K13289	1e-28	121	pop:POPTR_832488	cathepsin A (carboxypeptidase C) [EC:3.4.16.5]	GO:0019538//protein metabolic process	GO:0004180//carboxypeptidase activity	GO:0031410//cytoplasmic vesicle;GO:0043231//intracellular membrane-bounded organelle
Unigene62437	2.3816	up	0.786843	23.2416	1.42871e-06	0.000480474	gi|75264487|sp|Q9LZV3.1|MAN6_ARATH	170	4e-42	RecName: Full=Mannan endo-1,4-beta-mannosidase 6; AltName: Full=Beta-mannanase 6; AltName: Full=Endo-beta-1,4-mannanase 6; Short=AtMAN6; Flags: Precursor >gi|7329666|emb|CAB82763.1| (1-4)-beta-mannan endohydrolase-like protein [Arabidopsis thaliana] >gi|29028774|gb|AAO64766.1| At5g01930 [Arabidopsis thaliana]	sp|Q9LZV3|MAN6_ARATH	170	2e-42	Mannan endo-1,4-beta-mannosidase 6 OS=Arabidopsis thaliana GN=MAN6 PE=2 SV=1	--	--	--	--	--	--	--	--	--	--	-	-	-
Unigene17234	2.37777	up	2.32728	29.0528	7.04334e-08	3.55301e-05	--	--	--	--	--	--	--	--	--	--	--	--	--	--	--	--	--	--	-	-	-
Unigene78540	2.37302	up	3.41712	31.2006	2.32689e-08	1.2776e-05	gi|224111726|ref|XP_002315954.1|	409	1e-113	lysine/histidine transporter [Populus trichocarpa] >gi|222864994|gb|EEF02125.1| lysine/histidine transporter [Populus trichocarpa]	sp|Q9C6M2|LHTL6_ARATH	369	8e-102	Lysine histidine transporter-like 6 OS=Arabidopsis thaliana GN=At1g25530 PE=2 SV=1	--	--	--	--	--	K13946	7e-12	68.2	vvi:100267240	auxin influx carrier (AUX1 LAX family)	-	-	-
Unigene78451	2.34902	up	1.72836	29.0841	6.93044e-08	3.51805e-05	gi|111379986|gb|ABH09468.1|	252	2e-66	germin-like protein 2 [Vitis vinifera]	sp|P94014|GL21_ARATH	229	1e-59	Germin-like protein subfamily 2 member 1 OS=Arabidopsis thaliana GN=GLP4 PE=2 SV=1	--	--	--	--	--	--	--	--	--	--	-	-	-
Unigene73340	2.33186	up	2.59277	34.6178	4.0122e-09	2.72128e-06	gi|30725352|gb|AAP37698.1|	79	2e-14	At3g44710 [Arabidopsis thaliana]	sp|Q9SD53|Y3720_ARATH	75.1	2e-13	UPF0481 protein At3g47200 OS=Arabidopsis thaliana GN=At3g47200 PE=1 SV=1	--	--	--	--	--	--	--	--	--	--	-	-	-
Unigene58358	2.33106	up	2.75185	28.3361	1.01975e-07	4.84151e-05	--	--	--	--	--	--	--	--	--	--	--	--	--	--	--	--	--	--	-	-	-
Unigene56199	2.32152	up	2.78021	33.4392	7.35275e-09	4.60043e-06	--	--	--	--	--	--	--	--	--	--	--	--	--	--	--	--	--	--	-	-	-
Unigene66478	2.30605	up	1.33895	23.7018	1.12479e-06	0.000394712	--	--	--	--	--	--	--	--	--	--	--	--	--	--	--	--	--	--	-	-	-
Unigene75893	2.30531	up	2.91275	24.2164	8.60964e-07	0.000315864	gi|15223677|ref|NP_172871.1|	255	2e-67	glucose-methanol-choline (GMC) oxidoreductase family protein [Arabidopsis thaliana] >gi|5080795|gb|AAD39305.1|AC007576_28 Similar to mandelonitrile lyase [Arabidopsis thaliana]	sp|Q9S746|HTH_ARATH	202	1e-51	Protein HOTHEAD OS=Arabidopsis thaliana GN=HTH PE=1 SV=1	SMa1414	53.9	2e-07	COG2303	Choline dehydrogenase and related flavoproteins	K08248	3e-58	221	vvi:100254058	mandelonitrile lyase [EC:4.1.2.10]	-	-	-
Unigene32378	2.28992	up	1.99262	24.915	5.99134e-07	0.0002281	--	--	--	--	--	--	--	--	--	--	--	--	--	--	--	--	--	--	-	-	-
Unigene30930	2.28255	up	2.71872	33.1331	8.60591e-09	5.34308e-06	gi|224082644|ref|XP_002306777.1|	190	3e-47	copalyl diphosphate synthase [Populus trichocarpa] >gi|222856226|gb|EEE93773.1| copalyl diphosphate synthase [Populus trichocarpa]	sp|O04408|KSA_PEA	165	5e-40	Ent-copalyl diphosphate synthase, chloroplastic OS=Pisum sativum PE=2 SV=1	--	--	--	--	--	K04120	2e-48	190	pop:POPTR_761211	ent-copalyl diphosphate synthase [EC:5.5.1.13]	-	GO:0003824//catalytic activity	-
Unigene78489	2.27192	up	2.35071	31.7294	1.77219e-08	1.01176e-05	gi|16648925|gb|AAL24314.1|	227	8e-59	berberine bridge enzyme-like protein [Arabidopsis thaliana] >gi|23198322|gb|AAN15688.1| berberine bridge enzyme-like protein [Arabidopsis thaliana]	sp|Q9SVG4|RETOL_ARATH	142	3e-33	Reticuline oxidase-like protein OS=Arabidopsis thaliana GN=At4g20830 PE=1 SV=2	BS_yvdP	61.6	1e-09	COG0277	FAD/FMN-containing dehydrogenases	--	--	--	--	--	-	-	-
Unigene25408	2.26354	up	1.63318	23.2114	1.45133e-06	0.000486057	gi|7271957|gb|AAF44708.1|AF242849_1	363	1e-99	wound-inducible carboxypeptidase [Solanum lycopersicum]	sp|Q8L7B2|SCP20_ARATH	347	4e-95	Serine carboxypeptidase-like 20 OS=Arabidopsis thaliana GN=SCPL20 PE=2 SV=2	YBR139w	142	7e-34	COG2939	Carboxypeptidase C (cathepsin A)	K13289	2e-103	372	rcu:RCOM_1627120	cathepsin A (carboxypeptidase C) [EC:3.4.16.5]	GO:0019538//protein metabolic process	GO:0004180//carboxypeptidase activity	GO:0042579//microbody
Unigene56439	2.24635	up	1.26662	22.2463	2.39822e-06	0.000744483	gi|21901929|emb|CAC86383.1|	143	5e-34	carboxypeptidase type III [Theobroma cacao]	sp|P32826|SCP49_ARATH	133	3e-31	Serine carboxypeptidase-like 49 OS=Arabidopsis thaliana GN=SCPL49 PE=2 SV=2	SPAC19G12.10c_2	60.1	1e-09	COG2939	Carboxypeptidase C (cathepsin A)	K13289	1e-33	138	pop:POPTR_1117480	cathepsin A (carboxypeptidase C) [EC:3.4.16.5]	-	-	-
Unigene76951	2.20237	up	4.1303	36.282	1.70731e-09	1.24144e-06	--	--	--	--	--	--	--	--	--	--	--	--	--	--	--	--	--	--	-	-	-
Unigene37099	2.19896	up	1.53559	25.5839	4.23563e-07	0.000166764	gi|21360370|gb|AAM47507.1|	56.2	1e-07	extensin-like protein [Citrus junos]	--	--	--	--	--	--	--	--	--	--	--	--	--	--	-	-	-
Unigene54605	2.19715	up	2.89979	32.9169	9.61836e-09	5.92608e-06	gi|224111964|ref|XP_002316037.1|	65.9	1e-10	predicted protein [Populus trichocarpa] >gi|222865077|gb|EEF02208.1| predicted protein [Populus trichocarpa]	--	--	--	--	--	--	--	--	--	--	--	--	--	--	-	-	-
Unigene31655	2.19707	up	1.60516	22.2812	2.35503e-06	0.000733896	--	--	--	--	--	--	--	--	--	--	--	--	--	--	--	--	--	--	-	-	-
Unigene65412	2.19695	up	1.41397	24.1284	9.01228e-07	0.000326665	--	--	--	--	--	--	--	--	--	--	--	--	--	--	--	--	--	--	-	-	-
Unigene61227	2.19573	up	2.40593	30.2946	3.71167e-08	1.98395e-05	gi|297728403|ref|NP_001176565.1|	145	1e-34	Os11g0522900 [Oryza sativa Japonica Group] >gi|77551170|gb|ABA93967.1| Serine carboxypeptidase family protein, expressed [Oryza sativa Japonica Group] >gi|255680132|dbj|BAH95293.1| Os11g0522900 [Oryza sativa Japonica Group]	sp|Q93Y09|SCP45_ARATH	144	2e-34	Serine carboxypeptidase-like 45 OS=Arabidopsis thaliana GN=SCPL45 PE=2 SV=1	--	--	--	--	--	K13289	2e-36	147	rcu:RCOM_1504170	cathepsin A (carboxypeptidase C) [EC:3.4.16.5]	GO:0019538//protein metabolic process	GO:0004180//carboxypeptidase activity	GO:0031410//cytoplasmic vesicle
Unigene71094	2.19541	up	2.78596	32.1187	1.45036e-08	8.60748e-06	gi|115476054|ref|NP_001061623.1|	73.9	5e-13	Os08g0356800 [Oryza sativa Japonica Group] >gi|113623592|dbj|BAF23537.1| Os08g0356800 [Oryza sativa Japonica Group]	sp|Q9SD53|Y3720_ARATH	52	1e-06	UPF0481 protein At3g47200 OS=Arabidopsis thaliana GN=At3g47200 PE=1 SV=1	--	--	--	--	--	--	--	--	--	--	-	-	-
Unigene27189	2.19222	up	1.52427	24.7132	6.65275e-07	0.000250915	gi|75264487|sp|Q9LZV3.1|MAN6_ARATH	107	3e-22	RecName: Full=Mannan endo-1,4-beta-mannosidase 6; AltName: Full=Beta-mannanase 6; AltName: Full=Endo-beta-1,4-mannanase 6; Short=AtMAN6; Flags: Precursor >gi|7329666|emb|CAB82763.1| (1-4)-beta-mannan endohydrolase-like protein [Arabidopsis thaliana] >gi|29028774|gb|AAO64766.1| At5g01930 [Arabidopsis thaliana]	sp|Q9LZV3|MAN6_ARATH	107	2e-22	Mannan endo-1,4-beta-mannosidase 6 OS=Arabidopsis thaliana GN=MAN6 PE=2 SV=1	--	--	--	--	--	--	--	--	--	--	GO:0044238//primary metabolic process	GO:0016798//hydrolase activity, acting on glycosyl bonds;GO:0043167//ion binding	-
Unigene9061	2.16567	up	2.72331	24.8133	6.31587e-07	0.000239327	--	--	--	--	--	--	--	--	--	--	--	--	--	--	--	--	--	--	-	-	-
Unigene6570	2.15911	up	1.5089	22.3202	2.30767e-06	0.000721925	gi|15222819|ref|NP_175400.1|	245	2e-69	PUB26 (PLANT U-BOX 26); binding / ubiquitin-protein ligase [Arabidopsis thaliana] >gi|75173046|sp|Q9FXA4.1|PUB26_ARATH RecName: Full=U-box domain-containing protein 26; AltName: Full=Plant U-box protein 26 >gi|115311483|gb|ABI93922.1| At1g49780 [Arabidopsis thaliana]	sp|Q9FXA4|PUB26_ARATH	245	1e-69	U-box domain-containing protein 26 OS=Arabidopsis thaliana GN=PUB26 PE=2 SV=1	--	--	--	--	--	--	--	--	--	--	GO:0009743//response to carbohydrate stimulus;GO:0032446//protein modification by small protein conjugation	GO:0019787//small conjugating protein ligase activity	GO:0043234//protein complex
Unigene34958	2.13213	up	2.73879	28.2531	1.06442e-07	4.99484e-05	--	--	--	--	--	--	--	--	--	--	--	--	--	--	--	--	--	--	-	-	-
Unigene44602	2.10021	up	2.16908	23.5285	1.23076e-06	0.000428178	--	--	--	--	--	--	--	--	--	--	--	--	--	--	--	--	--	--	-	-	-
Unigene7601	2.09159	up	2.03748	24.1923	8.718e-07	0.000318392	gi|115456593|ref|NP_001051897.1|	78.6	1e-13	Os03g0849500 [Oryza sativa Japonica Group] >gi|108712113|gb|ABF99908.1| NB-ARC domain containing protein, expressed [Oryza sativa Japonica Group] >gi|113550368|dbj|BAF13811.1| Os03g0849500 [Oryza sativa Japonica Group]	sp|Q9FJB5|RP8L3_ARATH	52.8	5e-06	Disease resistance RPP8-like protein 3 OS=Arabidopsis thaliana GN=RPP8L3 PE=2 SV=1	--	--	--	--	--	K13457	1e-06	52	sbi:SORBI_10g028720	disease resistance protein RPM1	-	-	-
Unigene75317	2.07863	up	2.94694	25.8821	3.62913e-07	0.000146457	gi|115437518|ref|NP_001043315.1|	56.6	2e-07	Os01g0553400 [Oryza sativa Japonica Group] >gi|113532846|dbj|BAF05229.1| Os01g0553400 [Oryza sativa Japonica Group]	--	--	--	--	--	--	--	--	--	--	--	--	--	--	-	-	-
Unigene25049	2.06964	up	2.49779	24.4079	7.7949e-07	0.000289927	--	--	--	--	--	--	--	--	--	--	--	--	--	--	--	--	--	--	-	-	-
Unigene6688	2.05801	up	3.31623	27.9811	1.22508e-07	5.55496e-05	gi|145334131|ref|NP_001078446.1|	155	3e-37	ATNAP8; ATPase, coupled to transmembrane movement of substances / transporter [Arabidopsis thaliana]	sp|Q8LPQ6|AB28B_ARATH	155	2e-37	ABC transporter B family member 28 OS=Arabidopsis thaliana GN=ABCB28 PE=2 SV=1	SPCC663.03	90.5	2e-18	COG1132	ABC-type multidrug transport system, ATPase and permease components	K05658	3e-20	95.9	ppp:PHYPADRAFT_59717	ATP-binding cassette, subfamily B (MDR/TAP), member 1	GO:0006810//transport	GO:0042626//ATPase activity, coupled to transmembrane movement of substances;GO:0032559//adenyl ribonucleotide binding	GO:0043231//intracellular membrane-bounded organelle;GO:0031224//intrinsic to membrane
Unigene76480	1.99811	up	1.69179	22.5892	2.00606e-06	0.000647653	gi|1526417|dbj|BAA08475.1|	252	2e-66	ribonuclease [Pyrus pyrifolia]	sp|P42813|RNS1_ARATH	246	7e-65	Ribonuclease 1 OS=Arabidopsis thaliana GN=RNS1 PE=1 SV=1	AGc2097	63.5	2e-10	COG3719	Ribonuclease I	K01166	2e-65	245	rcu:RCOM_0836480	ribonuclease T2 [EC:3.1.27.1]	GO:0009813//flavonoid biosynthetic process;GO:0009267//cellular response to starvation;GO:0023033;GO:0032502//developmental process	GO:0004540//ribonuclease activity	GO:0030312//external encapsulating structure;GO:0016020//membrane
Unigene9632	1.97872	up	4.00416	28.8229	7.93098e-08	3.92715e-05	gi|261264941|gb|ACX55829.1|	649	0	aspartic proteinase 1 [Castanea mollissima]	sp|O04057|ASPR_CUCPE	626	0	Aspartic proteinase OS=Cucurbita pepo PE=2 SV=1	--	--	--	--	--	K08245	0	652	rcu:RCOM_1303660	phytepsin [EC:3.4.23.40]	-	-	-
Unigene11382	1.97308	up	4.09731	22.8597	1.74271e-06	0.000574112	gi|115451555|ref|NP_001049378.1|	231	7e-60	Os03g0215700 [Oryza sativa Japonica Group] >gi|108706845|gb|ABF94640.1| expressed protein [Oryza sativa Japonica Group] >gi|113547849|dbj|BAF11292.1| Os03g0215700 [Oryza sativa Japonica Group]	sp|Q10PZ6|MP704_ORYSJ	231	4e-60	Microtubule-associated protein 70-4 OS=Oryza sativa subsp. japonica GN=MAP70.4 PE=2 SV=1	ECU04g1000	48.9	9e-06	COG5022	Myosin heavy chain	--	--	--	--	--	GO:0003002;GO:0042546//cell wall biogenesis;GO:0006996//organelle organization	GO:0015631//tubulin binding	GO:0043231//intracellular membrane-bounded organelle
Unigene80285	1.9721	up	2.39417	22.4028	2.21052e-06	0.000694224	gi|7271957|gb|AAF44708.1|AF242849_1	392	1e-108	wound-inducible carboxypeptidase [Solanum lycopersicum]	sp|P07519|CBP1_HORVU	375	2e-103	Serine carboxypeptidase 1 OS=Hordeum vulgare GN=CBP1 PE=1 SV=4	YMR297w	59.7	6e-09	COG2939	Carboxypeptidase C (cathepsin A)	K13289	4e-121	431	rcu:RCOM_1627120	cathepsin A (carboxypeptidase C) [EC:3.4.16.5]	-	-	-
Unigene54921	1.94171	up	2.55893	23.2908	1.39262e-06	0.000474265	--	--	--	--	--	--	--	--	--	--	--	--	--	--	--	--	--	--	-	-	-
Unigene25940	1.92699	up	3.51801	28.1715	1.1103e-07	5.18003e-05	--	--	--	--	--	--	--	--	--	--	--	--	--	--	--	--	--	--	-	-	-
Unigene73083	1.89437	up	2.89011	24.108	9.10794e-07	0.000328179	--	--	--	--	--	--	--	--	--	--	--	--	--	--	--	--	--	--	-	-	-
Unigene32676	1.87595	up	3.57023	24.3816	7.90216e-07	0.000292568	gi|255540149|ref|XP_002511139.1|	50.4	6e-06	amino acid binding protein, putative [Ricinus communis] >gi|223550254|gb|EEF51741.1| amino acid binding protein, putative [Ricinus communis]	--	--	--	--	--	--	--	--	--	--	--	--	--	--	-	-	-
Unigene68309	1.86992	up	3.12682	21.6473	3.27671e-06	0.000958225	--	--	--	--	--	--	--	--	--	--	--	--	--	--	--	--	--	--	-	-	-
Unigene22064	1.84667	up	4.07541	25.8468	3.69615e-07	0.00014842	gi|18398110|ref|NP_564383.1|	107	6e-23	ABC transporter family protein [Arabidopsis thaliana] >gi|75333445|sp|Q9C6W5.1|AB14G_ARATH RecName: Full=ABC transporter G family member 14; Short=ABC transporter ABCG.14; Short=AtABCG14; AltName: Full=White-brown complex homolog protein 14; Short=AtWBC14	sp|Q9C6W5|AB14G_ARATH	107	3e-23	ABC transporter G family member 14 OS=Arabidopsis thaliana GN=ABCG14 PE=2 SV=1	--	--	--	--	--	--	--	--	--	--	-	GO:0015604//phosphonate transmembrane transporter activity;GO:0017111//nucleoside-triphosphatase activity;GO:0032559//adenyl ribonucleotide binding	GO:0044464//cell part
Unigene67654	1.83656	up	3.70345	26.0293	3.36277e-07	0.000138477	gi|284433788|gb|ADB85100.1|	42.4	4e-08	proteinase inhibitor [Jatropha curcas]	sp|P80211|ATSI_AMACA	40	5e-07	Trypsin/subtilisin inhibitor OS=Amaranthus caudatus PE=1 SV=1	--	--	--	--	--	--	--	--	--	--	-	-	-
Unigene78801	1.83509	up	5.59235	28.136	1.13083e-07	5.24551e-05	gi|224073568|ref|XP_002304113.1|	384	1e-106	white-brown-complex ABC transporter family [Populus trichocarpa] >gi|222841545|gb|EEE79092.1| white-brown-complex ABC transporter family [Populus trichocarpa]	sp|Q9C6W5|AB14G_ARATH	361	3e-99	ABC transporter G family member 14 OS=Arabidopsis thaliana GN=ABCG14 PE=2 SV=1	ECU03g0390_2	54.3	2e-07	COG0842	ABC-type multidrug transport system, permease component	K05681	3e-20	95.9	cme:CMS467C	ATP-binding cassette, subfamily G (WHITE), member 2	-	GO:0017111//nucleoside-triphosphatase activity;GO:0032559//adenyl ribonucleotide binding	GO:0044464//cell part
Unigene69921	1.82896	up	2.54096	21.9816	2.75284e-06	0.000829056	gi|29465762|gb|AAM14671.1|	122	2e-27	peptide/glutathione transporter OPT1 [Vitis vinifera]	sp|O82485|OPT7_ARATH	121	2e-27	Oligopeptide transporter 7 OS=Arabidopsis thaliana GN=OPT7 PE=2 SV=1	--	--	--	--	--	--	--	--	--	--	GO:0015833//peptide transport	GO:0015197//peptide transporter activity	GO:0044464//cell part
Unigene70380	1.82693	up	4.00138	24.0233	9.51747e-07	0.0003399	--	--	--	--	--	--	--	--	--	--	--	--	--	--	--	--	--	--	-	-	-
Unigene29499	1.79516	up	4.653	22.7377	1.85693e-06	0.000606786	gi|50345543|gb|AAT74744.1|	362	1e-122	4-amino-4-deoxychorismate lyase [Solanum lycopersicum]	sp|Q8L493|BCAL3_ARATH	353	9e-117	Branched-chain-amino-acid aminotransferase-like protein 3, chloroplastic OS=Arabidopsis thaliana GN=At5g57850 PE=2 SV=1	MK1627	121	2e-27	COG0115	Branched-chain amino acid aminotransferase/4-amino-4-deoxychorismate lyase	K00826	4e-130	380	vvi:100266456	branched-chain amino acid aminotransferase [EC:2.6.1.42]	-	-	-
Unigene25150	1.75578	up	3.06349	21.8452	2.95553e-06	0.000880246	gi|283135872|gb|ADB11327.1|	172	5e-60	tau class glutathione transferase GSTU45 [Populus trichocarpa]	sp|P32110|GSTX6_SOYBN	153	2e-51	Probable glutathione S-transferase OS=Glycine max GN=HSP26-A PE=2 SV=1	XF0911	61.6	1e-09	COG0625	Glutathione S-transferase	K00799	2e-56	164	vvi:100241712	glutathione S-transferase [EC:2.5.1.18]	-	-	-
Unigene77401	1.72394	up	5.13384	23.9776	9.74618e-07	0.000346535	gi|308756027|gb|ADO51068.1|	209	3e-53	vacuolar malate transmembrane transporter [Malus x domestica]	sp|Q8LG88|TDT_ARATH	196	1e-49	Tonoplast dicarboxylate transporter OS=Arabidopsis thaliana GN=TDT PE=2 SV=2	SA1732	83.2	3e-16	COG0471	Di- and tricarboxylate transporters	K14445	2e-51	199	pop:POPTR_717389	solute carrier family 13 (sodium-dependent dicarboxylate transporter), member 2/3/5	GO:0030641//regulation of cellular pH;GO:0030001//metal ion transport;GO:0015740//C4-dicarboxylate transport	GO:0015556//C4-dicarboxylate transmembrane transporter activity	GO:0043231//intracellular membrane-bounded organelle
Unigene80055	1.68527	up	4.46255	21.7896	3.04251e-06	0.000899513	--	--	--	--	--	--	--	--	--	--	--	--	--	--	--	--	--	--	-	-	-
Unigene81041	1.65412	up	5.41676	23.079	1.55483e-06	0.000516434	gi|297851608|ref|XP_002893685.1|	414	1e-115	abc transporter family protein [Arabidopsis lyrata subsp. lyrata] >gi|297339527|gb|EFH69944.1| abc transporter family protein [Arabidopsis lyrata subsp. lyrata]	sp|Q9C6W5|AB14G_ARATH	413	1e-114	ABC transporter G family member 14 OS=Arabidopsis thaliana GN=ABCG14 PE=2 SV=1	YCR011c_2	202	7e-52	COG1131	ABC-type multidrug transport system, ATPase component	K05681	2e-55	213	cme:CMS467C	ATP-binding cassette, subfamily G (WHITE), member 2	-	GO:0022891//substrate-specific transmembrane transporter activity;GO:0042626//ATPase activity, coupled to transmembrane movement of substances;GO:0032559//adenyl ribonucleotide binding	GO:0044464//cell part
Unigene82285	1.65208	up	7.09344	23.8767	1.0271e-06	0.000363593	gi|26984133|gb|AAN85207.1|	234	2e-60	DNA topoisomerase II [Nicotiana tabacum] >gi|26984168|gb|AAN85208.1| DNA topoisomerase II [Nicotiana tabacum]	sp|P30182|TOP2_ARATH	231	2e-59	DNA topoisomerase 2 OS=Arabidopsis thaliana GN=TOP2 PE=2 SV=2	SPBC1A4.03c_2	192	2e-48	COG0188	Type IIA topoisomerase (DNA gyrase/topo II, topoisomerase IV), A subunit	K03164	2e-63	241	vvi:100253371	DNA topoisomerase II [EC:5.99.1.3]	-	-	-
Unigene78196	1.61165	up	7.60603	21.944	2.80717e-06	0.000842277	gi|99646716|emb|CAK22417.1|	426	1e-119	ribosome-inactivating protein [Beta vulgaris]	sp|P21326|RIPP_MIRJA	96.3	2e-19	Antiviral protein MAP OS=Mirabilis jalapa PE=1 SV=2	--	--	--	--	--	--	--	--	--	--	-	-	-
Unigene14728	-1.65543	down	5.19997	22.7959	1.80152e-06	0.000591076	gi|223452302|gb|ACM89479.1|	335	6e-98	cysteine-rich protein [Glycine max]	sp|Q8GYA4|CRK10_ARATH	322	9e-95	Cysteine-rich receptor-like protein kinase 10 OS=Arabidopsis thaliana GN=CRK10 PE=1 SV=3	BS_yloP_1	89	2e-17	COG0515	Serine/threonine protein kinase	K13430	6e-52	196	zma:100283091	serine/threonine-protein kinase PBS1 [EC:2.7.11.1]	-	GO:0004713//protein tyrosine kinase activity;GO:0004674//protein serine/threonine kinase activity;GO:0000166//nucleotide binding	GO:0016020//membrane
Unigene80850	-1.8309	down	2.61389	21.8239	2.98855e-06	0.000886809	gi|44917443|gb|AAS49046.1|	174	2e-42	At2g30820 [Arabidopsis thaliana] >gi|52421271|gb|AAU45205.1| At2g30820 [Arabidopsis thaliana]	--	--	--	--	--	--	--	--	--	--	--	--	--	--	-	-	-
Unigene22684	-1.85852	down	3.26497	22.0642	2.63675e-06	0.000800066	gi|145336703|ref|NP_175754.2|	393	1e-108	DNA binding [Arabidopsis thaliana]	sp|Q9NPC3|CIP1_HUMAN	66.2	3e-10	E3 ubiquitin-protein ligase CCNB1IP1 OS=Homo sapiens GN=CCNB1IP1 PE=1 SV=1	--	--	--	--	--	K10639	6e-115	410	vvi:100243485	E3 ubiquitin-protein ligase CCNP1IP1 [EC:6.3.2.19]	-	GO:0046914//transition metal ion binding	-
Unigene71596	-1.90292	down	3.54213	25.5102	4.40043e-07	0.000171578	--	--	--	--	--	--	--	--	--	--	--	--	--	--	--	--	--	--	-	-	-
Unigene70675	-1.91962	down	4.75125	28.9085	7.58773e-08	3.78038e-05	--	--	--	--	--	--	--	--	--	--	--	--	--	--	--	--	--	--	-	-	-
Unigene57553	-1.93053	down	2.71559	24.2382	8.51256e-07	0.000313729	--	--	--	--	--	--	--	--	--	--	--	--	--	--	--	--	--	--	-	-	-
Unigene70323	-1.95683	down	6.02135	31.4871	2.0077e-08	1.12532e-05	--	--	--	--	--	--	--	--	--	--	--	--	--	--	--	--	--	--	-	-	-
Unigene6185	-1.97285	down	2.36325	21.5837	3.38713e-06	0.000976365	gi|115488538|ref|NP_001066756.1|	102	1e-20	Os12g0477100 [Oryza sativa Japonica Group] >gi|77555427|gb|ABA98223.1| NB-ARC domain containing protein, expressed [Oryza sativa Japonica Group] >gi|113649263|dbj|BAF29775.1| Os12g0477100 [Oryza sativa Japonica Group]	sp|Q7XBQ9|RGA2_SOLBU	62	1e-08	Disease resistance protein RGA2 OS=Solanum bulbocastanum GN=RGA2 PE=1 SV=1	--	--	--	--	--	K13457	6e-08	57	ath:AT3G07040	disease resistance protein RPM1	-	-	-
Unigene75561	-1.99584	down	2.9902	25.1886	5.19884e-07	0.00020077	--	--	--	--	--	--	--	--	--	--	--	--	--	--	--	--	--	--	-	-	-
Unigene14821	-2.00693	down	2.45014	26.311	2.90625e-07	0.000120912	gi|121501704|gb|ABM55245.1|	62.8	1e-09	transposon-like protein [Beta vulgaris]	--	--	--	--	--	--	--	--	--	--	--	--	--	--	-	-	-
Unigene24149	-2.02321	down	3.80715	24.9619	5.84748e-07	0.000223679	gi|224087451|ref|XP_002308172.1|	62.4	2e-09	predicted protein [Populus trichocarpa] >gi|222854148|gb|EEE91695.1| predicted protein [Populus trichocarpa]	--	--	--	--	--	--	--	--	--	--	--	--	--	--	-	-	-
Unigene15067	-2.02341	down	2.07544	24.0923	9.18272e-07	0.000329403	--	--	--	--	--	--	--	--	--	--	--	--	--	--	--	--	--	--	-	-	-
Unigene31403	-2.02347	down	5.8145	34.5863	4.07763e-09	2.74262e-06	--	--	--	--	--	--	--	--	--	--	--	--	--	--	--	--	--	--	-	-	-
Unigene28998	-2.03457	down	3.0155	22.2328	2.41508e-06	0.000746844	--	--	--	--	--	--	--	--	--	--	--	--	--	--	--	--	--	--	-	-	-
Unigene30582	-2.06597	down	2.57992	23.2737	1.40509e-06	0.000476501	--	--	--	--	--	--	--	--	--	--	--	--	--	--	--	--	--	--	-	-	-
Unigene61759	-2.08429	down	5.55347	34.4573	4.35709e-09	2.88254e-06	--	--	--	--	--	--	--	--	--	--	--	--	--	--	--	--	--	--	-	-	-
Unigene69191	-2.11092	down	1.92269	22.4722	2.13211e-06	0.000679013	--	--	--	--	--	--	--	--	--	--	--	--	--	--	--	--	--	--	-	-	-
Unigene8677	-2.13168	down	3.47459	28.081	1.16345e-07	5.36594e-05	--	--	--	--	--	--	--	--	--	--	--	--	--	--	--	--	--	--	-	-	-
Unigene23616	-2.17792	down	2.35835	28.5788	8.99627e-08	4.34795e-05	--	--	--	--	--	--	--	--	--	--	--	--	--	--	--	--	--	--	-	-	-
Unigene49998	-2.30544	down	4.67255	39.9299	2.63238e-10	2.26026e-07	--	--	--	--	--	--	--	--	--	--	--	--	--	--	--	--	--	--	-	-	-
Unigene78070	-2.34884	down	1.56182	28.7088	8.41216e-08	4.11492e-05	gi|20198188|gb|AAM15449.1|	107	1e-22	Expressed protein [Arabidopsis thaliana]	--	--	--	--	--	--	--	--	--	--	--	--	--	--	-	-	-
Unigene11901	-2.35378	down	3.86085	37.9739	7.16987e-10	5.61839e-07	gi|47824985|gb|AAT38758.1|	199	8e-54	Putative gag-pol polyprotein, identical [Solanum demissum]	--	--	--	--	--	--	--	--	--	--	--	--	--	--	GO:0006259//DNA metabolic process	GO:0046872//metal ion binding;GO:0003676//nucleic acid binding;GO:0016209//antioxidant activity	-
Unigene8913	-2.36448	down	2.7688	32.8012	1.02083e-08	6.19497e-06	--	--	--	--	--	--	--	--	--	--	--	--	--	--	--	--	--	--	-	-	-
Unigene70657	-2.37275	down	3.25456	36.6838	1.38928e-09	1.01938e-06	--	--	--	--	--	--	--	--	--	--	--	--	--	--	--	--	--	--	-	-	-
Unigene59575	-2.42357	down	2.1481	27.7087	1.41029e-07	6.22006e-05	--	--	--	--	--	--	--	--	--	--	--	--	--	--	--	--	--	--	-	-	-
Unigene73032	-2.55285	down	1.79497	35.1456	3.05957e-09	2.11064e-06	--	--	--	--	--	--	--	--	--	--	--	--	--	--	--	--	--	--	-	-	-
Unigene23606	-2.5635	down	1.45544	26.5849	2.52203e-07	0.00010602	--	--	--	--	--	--	--	--	--	--	--	--	--	--	--	--	--	--	-	-	-
Unigene68313	-2.62175	down	1.91917	28.0104	1.20665e-07	5.53358e-05	--	--	--	--	--	--	--	--	--	--	--	--	--	--	--	--	--	--	-	-	-
Unigene24	-2.64444	down	4.45421	50.4823	1.20245e-12	1.59102e-09	gi|297602081|ref|NP_001052068.2|	60.5	2e-08	Os04g0120000 [Oryza sativa Japonica Group] >gi|255675136|dbj|BAF13982.2| Os04g0120000 [Oryza sativa Japonica Group]	--	--	--	--	--	--	--	--	--	--	--	--	--	--	-	-	-
Unigene30280	-2.69001	down	3.25277	37.8239	7.74292e-10	6.0091e-07	gi|224104873|ref|XP_002313601.1|	308	1e-82	NAC domain protein, IPR003441 [Populus trichocarpa] >gi|222850009|gb|EEE87556.1| NAC domain protein, IPR003441 [Populus trichocarpa]	sp|Q7GCL7|NAC74_ORYSJ	179	5e-44	NAC domain-containing protein 74 OS=Oryza sativa subsp. japonica GN=NAC74 PE=2 SV=1	--	--	--	--	--	--	--	--	--	--	-	-	-
Unigene10383	-2.74419	down	3.07526	33.9613	5.62183e-09	3.62999e-06	gi|297605027|ref|NP_001056547.2|	365	1e-100	Os06g0104000 [Oryza sativa Japonica Group] >gi|255676638|dbj|BAF18461.2| Os06g0104000 [Oryza sativa Japonica Group]	--	--	--	--	--	--	--	--	--	--	--	--	--	--	-	-	-
Unigene37217	-2.75206	down	1.40586	27.7189	1.40285e-07	6.22006e-05	--	--	--	--	--	--	--	--	--	--	--	--	--	--	--	--	--	--	-	-	-
Unigene24580	-2.79989	down	1.93246	32.5622	1.1544e-08	6.95331e-06	--	--	--	--	--	--	--	--	--	--	--	--	--	--	--	--	--	--	-	-	-
Unigene69765	-2.81798	down	5.2207	60.5576	7.14558e-15	1.51772e-11	--	--	--	--	--	--	--	--	--	--	--	--	--	--	--	--	--	--	-	-	-
Unigene64880	-2.93516	down	2.34804	39.3921	3.467e-10	2.85539e-07	--	--	--	--	--	--	--	--	--	--	--	--	--	--	--	--	--	--	-	-	-
Unigene17222	-2.97531	down	0.461386	23.6204	1.17336e-06	0.000409974	--	--	--	--	--	--	--	--	--	--	--	--	--	--	--	--	--	--	-	-	-
Unigene23945	-3.02496	down	4.06074	62.2094	3.08817e-15	6.92367e-12	--	--	--	--	--	--	--	--	--	--	--	--	--	--	--	--	--	--	-	-	-
Unigene75619	-3.05138	down	1.58729	29.8924	4.56705e-08	2.40925e-05	gi|66841323|dbj|BAD99219.1|	115	2e-25	polypeptide with a gag-like domain [Petunia x hybrida]	--	--	--	--	--	--	--	--	--	--	--	--	--	--	-	-	-
Unigene77229	-3.08006	down	1.44281	37.609	8.64462e-10	6.58231e-07	--	--	--	--	--	--	--	--	--	--	--	--	--	--	--	--	--	--	-	-	-
Unigene60453	-3.09053	down	0.632317	25.9925	3.42742e-07	0.000140287	gi|218194582|gb|EEC77009.1|	51.2	4e-06	hypothetical protein OsI_15342 [Oryza sativa Indica Group]	--	--	--	--	--	--	--	--	--	--	--	--	--	--	-	-	-
Unigene27839	-3.14377	down	1.38847	29.6917	5.065e-08	2.65459e-05	gi|121501699|gb|ABM55240.1|	127	6e-32	retrotransposon protein [Beta vulgaris]	--	--	--	--	--	--	--	--	--	--	--	--	--	--	GO:0006259//DNA metabolic process	GO:0046872//metal ion binding;GO:0003676//nucleic acid binding	GO:0043229//intracellular organelle
Unigene54116	-3.18485	down	0.151408	21.5695	3.41237e-06	0.000976664	--	--	--	--	--	--	--	--	--	--	--	--	--	--	--	--	--	--	-	-	-
Unigene22134	-3.20268	down	2.06916	49.7665	1.73179e-12	2.25445e-09	--	--	--	--	--	--	--	--	--	--	--	--	--	--	--	--	--	--	-	-	-
Unigene33174	-3.23146	down	0.422189	25.9846	3.44148e-07	0.000140287	--	--	--	--	--	--	--	--	--	--	--	--	--	--	--	--	--	--	-	-	-
Unigene50923	-3.24423	down	1.30398	40.7564	1.7244e-10	1.61837e-07	--	--	--	--	--	--	--	--	--	--	--	--	--	--	--	--	--	--	-	-	-
Unigene66460	-3.2817	down	1.19477	35.6099	2.41056e-09	1.72178e-06	gi|4325363|gb|AAD17360.1|	79.3	1e-14	contains similarity to transposase [Arabidopsis thaliana]	--	--	--	--	--	--	--	--	--	--	--	--	--	--	-	-	-
Unigene64406	-3.32007	down	1.17909	38.9437	4.36208e-10	3.48586e-07	--	--	--	--	--	--	--	--	--	--	--	--	--	--	--	--	--	--	-	-	-
Unigene27587	-3.34125	down	1.33579	37.1213	1.11003e-09	8.21955e-07	--	--	--	--	--	--	--	--	--	--	--	--	--	--	--	--	--	--	-	-	-
Unigene77328	-3.35031	down	3.2323	59.1888	1.4325e-14	2.81999e-11	gi|115449141|ref|NP_001048350.1|	110	9e-24	Os02g0788800 [Oryza sativa Japonica Group] >gi|47497045|dbj|BAD19097.1| amino acid transporter-like [Oryza sativa Japonica Group] >gi|47497767|dbj|BAD19867.1| amino acid transporter-like [Oryza sativa Japonica Group] >gi|113537881|dbj|BAF10264.1| Os02g0788800 [Oryza sativa Japonica Group]	sp|P47082|AVT1_YEAST	59.7	1e-08	Vacuolar amino acid transporter 1 OS=Saccharomyces cerevisiae (strain ATCC 204508 / S288c) GN=AVT1 PE=1 SV=1	YJR001w	59.7	4e-09	COG0814	Amino acid permeases	K14209	3e-06	48.9	zma:100283119	solute carrier family 36 (proton-coupled amino acid transporter), member 1	-	-	GO:0016020//membrane
Unigene16954	-3.40458	down	3.41535	63.3168	1.75997e-15	4.30458e-12	gi|255083164|ref|XP_002504568.1|	53.9	4e-06	predicted protein [Micromonas sp. RCC299] >gi|226519836|gb|ACO65826.1| predicted protein [Micromonas sp. RCC299]	--	--	--	--	--	--	--	--	--	--	--	--	--	--	-	-	-
Unigene13172	-3.43695	down	1.29665	30.4287	3.46372e-08	1.86956e-05	--	--	--	--	--	--	--	--	--	--	--	--	--	--	--	--	--	--	-	-	-
Unigene54043	-3.44441	down	0.405506	21.924	2.83665e-06	0.000847969	--	--	--	--	--	--	--	--	--	--	--	--	--	--	--	--	--	--	-	-	-
Unigene52425	-3.4512	down	0.274888	22.0231	2.69384e-06	0.000814327	--	--	--	--	--	--	--	--	--	--	--	--	--	--	--	--	--	--	-	-	-
Unigene8875	-3.53237	down	2.0369	53.2519	2.93407e-13	4.4682e-10	--	--	--	--	--	--	--	--	--	--	--	--	--	--	--	--	--	--	-	-	-
Unigene67659	-3.53518	down	1.40428	45.1931	1.78531e-11	1.97392e-08	--	--	--	--	--	--	--	--	--	--	--	--	--	--	--	--	--	--	-	-	-
Unigene32086	-3.59914	down	0.572751	29.897	4.55625e-08	2.40925e-05	--	--	--	--	--	--	--	--	--	--	--	--	--	--	--	--	--	--	-	-	-
Unigene12160	-3.60391	down	1.57996	49.6436	1.84367e-12	2.36201e-09	--	--	--	--	--	--	--	--	--	--	--	--	--	--	--	--	--	--	-	-	-
Unigene29784	-3.66702	down	4.11758	81.7516	1.5431e-19	7.78415e-16	gi|15217972|ref|NP_176141.1|	52.4	3e-11	peptidyl-prolyl cis-trans isomerase FKBP-type family protein [Arabidopsis thaliana]	sp|Q43207|FKB70_WHEAT	45.1	1e-07	70 kDa peptidyl-prolyl isomerase OS=Triticum aestivum GN=FKBP70 PE=1 SV=1	--	--	--	--	--	K09571	3e-09	47	vvi:100266654	FK506-binding protein 4/5 [EC:5.2.1.8]	-	-	-
Unigene55595	-3.69212	down	2.67162	64.7925	8.32172e-16	2.23888e-12	--	--	--	--	--	--	--	--	--	--	--	--	--	--	--	--	--	--	-	-	-
Unigene58577	-3.71208	down	2.39927	53.1012	3.168e-13	4.56599e-10	--	--	--	--	--	--	--	--	--	--	--	--	--	--	--	--	--	--	-	-	-
Unigene60498	-3.71749	down	0.315143	27.0301	2.00317e-07	8.50946e-05	gi|297596578|ref|NP_001042787.2|	55.8	1e-07	Os01g0290300 [Oryza sativa Japonica Group] >gi|255673131|dbj|BAF04701.2| Os01g0290300 [Oryza sativa Japonica Group]	--	--	--	--	--	--	--	--	--	--	--	--	--	--	-	-	-
Unigene28841	-3.72331	down	3.87651	77.8184	1.12963e-18	5.06526e-15	gi|121501699|gb|ABM55240.1|	134	6e-43	retrotransposon protein [Beta vulgaris]	--	--	--	--	--	--	--	--	--	--	--	--	--	--	GO:0006259//DNA metabolic process	GO:0003676//nucleic acid binding	GO:0043229//intracellular organelle
Unigene16171	-3.76072	down	3.25662	74.9151	4.914e-18	1.88866e-14	--	--	--	--	--	--	--	--	--	--	--	--	--	--	--	--	--	--	-	-	-
Unigene68231	-3.79833	down	1.38572	43.5506	4.13131e-11	4.27495e-08	--	--	--	--	--	--	--	--	--	--	--	--	--	--	--	--	--	--	-	-	-
Unigene77786	-3.80429	down	3.66299	82.3911	1.11657e-19	6.00804e-16	--	--	--	--	--	--	--	--	--	--	--	--	--	--	--	--	--	--	-	-	-
Unigene65035	-3.82797	down	-0.361377	22.1874	2.47293e-06	0.000756043	--	--	--	--	--	--	--	--	--	--	--	--	--	--	--	--	--	--	-	-	-
Unigene7491	-3.82977	down	0.489726	22.2121	2.44125e-06	0.000749815	--	--	--	--	--	--	--	--	--	--	--	--	--	--	--	--	--	--	-	-	-
Unigene75989	-3.84066	down	1.00432	29.5002	5.59121e-08	2.87438e-05	--	--	--	--	--	--	--	--	--	--	--	--	--	--	--	--	--	--	-	-	-
Unigene41825	-3.88529	down	-0.232154	23.1325	1.51209e-06	0.000504315	--	--	--	--	--	--	--	--	--	--	--	--	--	--	--	--	--	--	-	-	-
Unigene76221	-4.00991	down	2.41647	39.7599	2.87187e-10	2.43994e-07	gi|16604537|gb|AAL24274.1|	72	4e-12	At2g46910/F14M4.26 [Arabidopsis thaliana]	--	--	--	--	--	--	--	--	--	--	--	--	--	--	-	-	-
Unigene11321	-4.0569	down	0.277567	26.2397	3.01559e-07	0.000124818	--	--	--	--	--	--	--	--	--	--	--	--	--	--	--	--	--	--	-	-	-
Unigene53228	-4.11766	down	0.977243	48.3869	3.49904e-12	4.34483e-09	--	--	--	--	--	--	--	--	--	--	--	--	--	--	--	--	--	--	-	-	-
Unigene39745	-4.13433	down	0.295592	27.734	1.39193e-07	6.20691e-05	--	--	--	--	--	--	--	--	--	--	--	--	--	--	--	--	--	--	-	-	-
Unigene69707	-4.28077	down	2.1055	53.2973	2.86695e-13	4.44994e-10	gi|121501699|gb|ABM55240.1|	196	7e-50	retrotransposon protein [Beta vulgaris]	--	--	--	--	--	--	--	--	--	--	--	--	--	--	GO:0006260//DNA replication;GO:0006325//chromatin organization	GO:0003676//nucleic acid binding;GO:0046914//transition metal ion binding;GO:0034061	GO:0043231//intracellular membrane-bounded organelle;GO:0044427//chromosomal part
Unigene10646	-4.43818	down	2.94763	72.6607	1.53971e-17	5.40317e-14	gi|121501699|gb|ABM55240.1|	227	1e-58	retrotransposon protein [Beta vulgaris]	--	--	--	--	--	--	--	--	--	--	--	--	--	--	-	-	-
Unigene57464	-4.55743	down	-0.424	23.0293	1.59554e-06	0.000527784	gi|124359538|gb|ABN05957.1|	55.5	2e-07	Homeodomain-like [Medicago truncatula]	--	--	--	--	--	--	--	--	--	--	--	--	--	--	GO:0009404//toxin metabolic process	-	-
Unigene39504	-4.89307	down	-0.48577	28.9329	7.49302e-08	3.75638e-05	--	--	--	--	--	--	--	--	--	--	--	--	--	--	--	--	--	--	-	-	-
Unigene72723	-5.29549	down	0.931924	37.3463	9.89078e-10	7.46079e-07	--	--	--	--	--	--	--	--	--	--	--	--	--	--	--	--	--	--	-	-	-
Unigene47398	-5.54202	down	-0.0722858	43.0871	5.23576e-11	5.21714e-08	--	--	--	--	--	--	--	--	--	--	--	--	--	--	--	--	--	--	-	-	-
Unigene9625	-5.58834	down	2.05673	66.275	3.922e-16	1.13054e-12	--	--	--	--	--	--	--	--	--	--	--	--	--	--	--	--	--	--	-	-	-
Unigene71904	-5.86857	down	4.09277	92.4221	7.00273e-22	5.13822e-18	--	--	--	--	--	--	--	--	--	--	--	--	--	--	--	--	--	--	-	-	-
Unigene77351	-6.52783	down	3.21964	120.258	5.55567e-28	7.47349e-24	gi|24461860|gb|AAN62347.1|AF506028_14	224	6e-58	CTV.20 [Citrus trifoliata]	--	--	--	--	--	--	--	--	--	K06675	3e-16	82.4	vvi:100261155	structural maintenance of chromosome 4	GO:0043170;GO:0044238//primary metabolic process	GO:0005488//binding	-
Unigene51970	-7.27347	down	3.56229	100.252	1.34204e-23	1.08319e-19	--	--	--	--	--	--	--	--	--	--	--	--	--	--	--	--	--	--	-	-	-
Unigene55616	-7.35179	down	-0.1555	22.7064	1.88736e-06	0.000614244	--	--	--	--	--	--	--	--	--	--	--	--	--	--	--	--	--	--	-	-	-
Unigene52689	-7.49013	down	-0.163082	24.6869	6.74422e-07	0.000253181	--	--	--	--	--	--	--	--	--	--	--	--	--	--	--	--	--	--	-	-	-
Unigene58664	-7.68935	down	0.640411	27.7397	1.38783e-07	6.20691e-05	--	--	--	--	--	--	--	--	--	--	--	--	--	--	--	--	--	--	-	-	-
Unigene43649	-7.73193	down	-0.034357	28.4922	9.40758e-08	4.49293e-05	--	--	--	--	--	--	--	--	--	--	--	--	--	--	--	--	--	--	-	-	-
Unigene14827	-7.73483	down	-0.186813	28.5303	9.22418e-08	4.43156e-05	--	--	--	--	--	--	--	--	--	--	--	--	--	--	--	--	--	--	-	-	-
Unigene5228	-7.80322	down	-0.00142775	29.6407	5.2002e-08	2.70786e-05	gi|121501699|gb|ABM55240.1|	60.8	5e-20	retrotransposon protein [Beta vulgaris]	--	--	--	--	--	--	--	--	--	--	--	--	--	--	GO:0006260//DNA replication;GO:0019538//protein metabolic process;GO:0006325//chromatin organization	GO:0004175//endopeptidase activity;GO:0046914//transition metal ion binding;GO:0003676//nucleic acid binding;GO:0034061	GO:0044427//chromosomal part;GO:0043231//intracellular membrane-bounded organelle
Unigene56043	-7.9022	down	-0.393974	31.4015	2.09822e-08	1.15994e-05	--	--	--	--	--	--	--	--	--	--	--	--	--	--	--	--	--	--	-	-	-
Unigene52052	-7.91516	down	0.594828	31.5878	1.90626e-08	1.07593e-05	--	--	--	--	--	--	--	--	--	--	--	--	--	--	--	--	--	--	-	-	-
Unigene9165	-8.39	down	0.991794	41.1182	1.43293e-10	1.36064e-07	--	--	--	--	--	--	--	--	--	--	--	--	--	--	--	--	--	--	-	-	-
Unigene51766	-8.55679	down	-0.168333	44.9664	2.00442e-11	2.18622e-08	--	--	--	--	--	--	--	--	--	--	--	--	--	--	--	--	--	--	-	-	-
Unigene19096	-8.81497	down	-0.0978118	51.3118	7.88012e-13	1.06003e-09	--	--	--	--	--	--	--	--	--	--	--	--	--	--	--	--	--	--	-	-	-
Unigene22590	-8.92222	down	0.00850445	54.1579	1.85013e-13	3.0475e-10	--	--	--	--	--	--	--	--	--	--	--	--	--	--	--	--	--	--	-	-	-
Unigene7635	-8.94784	down	0.00964551	54.8535	1.29855e-13	2.22997e-10	--	--	--	--	--	--	--	--	--	--	--	--	--	--	--	--	--	--	-	-	-
Unigene70731	-9.06954	down	2.26192	58.2424	2.31734e-14	4.25085e-11	--	--	--	--	--	--	--	--	--	--	--	--	--	--	--	--	--	--	-	-	-
Unigene44384	-9.11549	down	0.179749	59.558	1.18744e-14	2.39603e-11	--	--	--	--	--	--	--	--	--	--	--	--	--	--	--	--	--	--	-	-	-
Unigene9812	-9.24149	down	1.27668	63.3662	1.7164e-15	4.30458e-12	--	--	--	--	--	--	--	--	--	--	--	--	--	--	--	--	--	--	-	-	-
Unigene68664	-11.8205	down	4.31511	166.833	3.63772e-38	9.78693e-34	--	--	--	--	--	--	--	--	--	--	--	--	--	--	--	--	--	--	-	-	-
Unigene75487	-12.7203	down	5.28675	211.205	7.49771e-48	6.05155e-43	--	--	--	--	--	--	--	--	--	--	--	--	--	--	--	--	--	--	-	-	-
