# Supplementary material for: Short- and long-term changes in sugarbeet (Beta vulgaris L.) gene expression due to postharvest jasmonic acid treatment - Data
Source: Data Brief. 2017 Feb 9;11:165–8. doi: 10.1016/j.dib.2017.02.008 (PMC5312494; doi:10.1016/j.dib.2017.02.008)
Supplement: Supplementary file 3 — Supplementary material [file mmc3.xlsx]

## Sheet: Sheet1
Table 2: Differentially expressed unigenes in sugarbeet roots 60 d after jasmonic acid (JA) treatment, relative to water-treated controls.
Freshly harvested roots were treated with 10 µM JA or water for 1 h and incubated for 60 d at 20 °C. Differential expression was determined by RNA-sequencing.
Annotations are based on BLASTx search against GenBank nonredundant protein (Nr), Swiss-Prot, Kyoto Encyclopedia of Genes and Geneomes (KEGG), and clusters of orthologous groups (COG) databases (E-value < 10-5).
Abbreviations: CPM, count per million; FC, fold change; FDR, false discovery rate; GO, gene ontology; KO, KEGG Orthology ; LR, likelihood ratio.
Identifier	logFC		logCPM	LR	PValue	FDR	Nr-ID	Nr-Score	Nr-Evalue	Nr-annotation	Swissprot-ID	Swissprot-Score	Swissprot-Evalue	Swissprot-annotation	COG-Protein-or-Domain	COG-Score	COG-Evalue	COG-ID	COG-Function-Description	KO_id	KEGG-Evalue	KEGG-Score	KEGG-Gene	ko_definition	GO-BiologicalProcess	GO-MolecularFunction	Go-CellularComponent
Unigene70731	10.7115	up	2.26192	125.356	4.25379e-29	5.7222e-25	--	--	--	--	--	--	--	--	--	--	--	--	--	--	--	--	--	--	-	-	-
Unigene28303	9.67474	up	1.54708	84.1837	4.50878e-20	1.45565e-16	--	--	--	--	--	--	--	--	--	--	--	--	--	--	--	--	--	--	-	-	-
Unigene49517	9.4976	up	0.882798	77.947	1.05845e-18	3.16405e-15	--	--	--	--	--	--	--	--	--	--	--	--	--	--	--	--	--	--	-	-	-
Unigene9968	9.34487	up	1.32137	72.856	1.39464e-17	3.63109e-14	gi|307135889|gb|ADN33754.1|	119	2e-26	retrotransposon protein [Cucumis melo subsp. melo]	--	--	--	--	--	--	--	--	--	--	--	--	--	--	-	-	GO:0043231//intracellular membrane-bounded organelle
Unigene9812	9.04536	up	1.27668	63.4161	1.67343e-15	3.29428e-12	--	--	--	--	--	--	--	--	--	--	--	--	--	--	--	--	--	--	-	-	-
Unigene21470	8.99166	up	1.27292	61.7669	3.8662e-15	7.32035e-12	--	--	--	--	--	--	--	--	--	--	--	--	--	--	--	--	--	--	-	-	-
Unigene42250	8.91668	up	0.641032	59.5058	1.21934e-14	2.18701e-11	--	--	--	--	--	--	--	--	--	--	--	--	--	--	--	--	--	--	-	-	-
Unigene35948	8.87855	up	0.755779	58.3698	2.17197e-14	3.65217e-11	--	--	--	--	--	--	--	--	--	--	--	--	--	--	--	--	--	--	-	-	-
Unigene10601	8.84503	up	0.731072	57.5634	3.27266e-14	5.07966e-11	gi|224096480|ref|XP_002334697.1|	80.9	9e-25	nbs-lrr resistance protein [Populus trichocarpa] >gi|222874531|gb|EEF11662.1| nbs-lrr resistance protein [Populus trichocarpa]	sp|Q94HW3|DRL11_ARATH	58.9	9e-14	Probable disease resistance protein RDL6/RF9 OS=Arabidopsis thaliana GN=RDL6 PE=2 SV=1	--	--	--	--	--	K13457	2e-15	62.8	pop:POPTR_755797	disease resistance protein RPM1	-	-	-
Unigene37058	8.61489	up	0.817251	51.1681	8.4786e-13	9.91775e-10	gi|62526579|gb|AAX84675.1|	82.4	1e-15	ACC oxidase ACCO2 [Manihot esculenta]	sp|Q9ZUN4|ACCO1_ARATH	75.9	7e-14	1-aminocyclopropane-1-carboxylate oxidase 1 OS=Arabidopsis thaliana GN=ACO1 PE=2 SV=1	--	--	--	--	--	K05933	6e-18	86.3	rcu:RCOM_1047760	aminocyclopropanecarboxylate oxidase [EC:1.14.17.4]	-	-	-
Unigene29680	8.51772	up	1.61824	48.7117	2.96487e-12	3.06796e-09	--	--	--	--	--	--	--	--	--	--	--	--	--	--	--	--	--	--	-	-	-
Unigene62575	8.50616	up	1.42931	48.4706	3.35276e-12	3.34084e-09	--	--	--	--	--	--	--	--	--	--	--	--	--	--	--	--	--	--	-	-	-
Unigene37233	8.25575	up	1.0184	42.4058	7.41695e-11	6.2358e-08	--	--	--	--	--	--	--	--	--	--	--	--	--	--	--	--	--	--	-	-	-
Unigene41641	8.17314	up	0.378884	40.5857	1.88183e-10	1.44653e-07	gi|54606728|dbj|BAD66751.1|	89	2e-17	orf764 [Beta vulgaris subsp. vulgaris]	--	--	--	--	--	--	--	--	--	--	--	--	--	--	-	-	-
Unigene37599	8.14011	up	1.79082	39.8375	2.75995e-10	2.0251e-07	--	--	--	--	--	--	--	--	--	--	--	--	--	--	--	--	--	--	-	-	-
Unigene62002	8.05755	up	-0.270575	38.0778	6.79786e-10	4.57224e-07	--	--	--	--	--	--	--	--	--	--	--	--	--	--	--	--	--	--	-	-	-
Unigene18735	7.92416	up	0.953248	35.3628	2.73671e-09	1.54465e-06	--	--	--	--	--	--	--	--	--	--	--	--	--	--	--	--	--	--	-	-	-
Unigene66042	7.92416	up	1.94126	35.3628	2.73671e-09	1.54465e-06	gi|116830031|gb|ABK27973.1|	132	2e-30	stigma-specific Stig1 family protein [Arabidopsis thaliana]	--	--	--	--	--	--	--	--	--	--	--	--	--	--	-	-	-
Unigene78279	7.5339	up	-0.774488	28.3661	1.00407e-07	4.17734e-05	gi|84578877|dbj|BAE72881.1|	266	1e-70	benzoyl CoA benzoic acid benzoyltransferase [Verbena x hybrida]	sp|Q8LL69|DBNBT_TAXCA	115	2e-25	3'-N-debenzoyl-2'-deoxytaxol N-benzoyltransferase OS=Taxus canadensis GN=TAX10 PE=1 SV=1	--	--	--	--	--	K13065	3e-15	79.3	rcu:RCOM_1442250	shikimate O-hydroxycinnamoyltransferase [EC:2.3.1.133]	-	-	-
Unigene23519	7.42862	up	-1.15788	26.5996	2.50298e-07	9.10004e-05	gi|30102914|gb|AAP21375.1|	77.4	3e-13	At3g61920 [Arabidopsis thaliana]	--	--	--	--	--	--	--	--	--	--	--	--	--	--	-	-	-
Unigene78854	7.29226	up	-0.563504	24.5274	7.32613e-07	0.000230979	--	--	--	--	--	--	--	--	--	--	--	--	--	--	--	--	--	--	-	-	-
Unigene6478	7.28851	up	-1.33455	24.4848	7.48988e-07	0.000235223	--	--	--	--	--	--	--	--	--	--	--	--	--	--	--	--	--	--	-	-	-
Unigene14056	7.28103	up	0.830086	24.3999	7.82721e-07	0.000243919	--	--	--	--	--	--	--	--	--	--	--	--	--	--	--	--	--	--	-	-	-
Unigene59377	7.21747	up	0.648293	23.4545	1.27905e-06	0.0003754	--	--		--	--	--	--	--	--	--	--	--	--	--	--	--	--	--	-	-	-
Unigene31815	7.14063	up	0.314652	22.388	2.22766e-06	0.000609489	--	--	--	--	--	--	--	--	--	--	--	--	--	--	--	--	--	--	-	-	-
Unigene65993	7.13869	up	-0.0321587	22.3677	2.25129e-06	0.000612972	gi|224083841|ref|XP_002307142.1|	138	2e-32	AP2/ERF domain-containing transcription factor [Populus trichocarpa] >gi|222856591|gb|EEE94138.1| AP2/ERF domain-containing transcription factor [Populus trichocarpa]	sp|Q9FGF8|ABR1_ARATH	131	2e-30	Ethylene-responsive transcription factor ABR1 OS=Arabidopsis thaliana GN=ABR1 PE=2 SV=1	--	--	--	--	--	K09286	5e-31	129	ath:AT1G43160	EREBP-like factor	-	-	-
Unigene70406	7.13772	up	1.735	22.3576	2.26318e-06	0.000612972	gi|124360665|gb|ABN08654.1|	103	8e-22	Leucine-rich repeat, plant specific [Medicago truncatula]	sp|Q9M5J9|PGIP1_ARATH	101	1e-21	Polygalacturonase inhibitor 1 OS=Arabidopsis thaliana GN=PGIP1 PE=2 SV=1	MA2301_1	48.9	3e-06	COG4886	Leucine-rich repeat (LRR) protein	K13415	1e-16	82.4	vvi:100252647	protein brassinosteroid insensitive 1 [EC:2.7.10.1 2.7.11.1]	-	-	-
Unigene51447	7.05547	up	-1.15554	21.2667	3.99603e-06	0.000989349	gi|82570160|gb|ABB83644.1|	88.6	2e-17	PIF-like transposase [Daucus carota]	--	--	--	--	--	--	--	--	--	--	--	--	--	--	-	-	-
Unigene26324	6.43177	up	1.19256	69.6058	7.24247e-17	1.77138e-13	--	--	--	--	--	--	--	--	--	--	--	--	--	--	--	--	--	--	-	-	-
Unigene40365	6.35175	up	2.15131	94.6698	2.2494e-22	1.00863e-18	gi|8777581|dbj|BAA97099.1|	53.1	9e-07	retroelement pol polyprotein-like [Arabidopsis thaliana]	--	--	--	--	--	--	--	--	--	--	--	--	--	--	GO:0008152//metabolic process	GO:0005488//binding	-
Unigene22263	6.28533	up	4.88162	175.928	3.75496e-40	3.03071e-35	--	--	--	--	--	--	--	--	--	--	--	--	--	--	--	--	--	--	-	-	-
Unigene62828	6.17979	up	3.11413	118.227	1.54638e-27	1.3868e-23	--	--	--	--	--	--	--	--	--	--	--	--	--	--	--	--	--	--	-	-	-
Unigene60640	5.88436	up	0.826111	52.6045	4.07944e-13	5.06554e-10	--	--	--	--	--	--	--	--	--	--	--	--	--	--	--	--	--	--	-	-	-
Unigene10055	5.63681	up	2.7066	94.9932	1.91042e-22	9.6371e-19	--	--	--	--	--	--	--	--	--	--	--	--	--	--	--	--	--	--	-	-	-
Unigene61402	5.57888	up	0.209754	44.3577	2.73531e-11	2.3997e-08	--	--	--	--	--	--	--	--	--	--	--	--	--	--	--	--	--	--	-	-	-
Unigene76104	5.57329	up	3.80056	128.718	7.81728e-30	1.2619e-25	gi|9759493|dbj|BAB10743.1|	239	2e-62	retroelement pol polyprotein-like [Arabidopsis thaliana]	sp|P04146|COPIA_DROME	124	3e-28	Copia protein OS=Drosophila melanogaster GN=GIP PE=1 SV=3	--	--	--	--	--	K05356	4e-22	101	sbi:SORBI_0011s005450	all-trans-nonaprenyl-diphosphate synthase [EC:2.5.1.84 2.5.1.85]	-	-	-
Unigene1219	5.34958	up	1.01871	58.7218	1.81622e-14	3.11895e-11	gi|8777581|dbj|BAA97099.1|	84.3	5e-19	retroelement pol polyprotein-like [Arabidopsis thaliana]	--	--	--	--	--	--	--	--	--	K12619	4e-07	42.7	osa:4349826	5'-3' exoribonuclease 2 [EC:3.1.13.-]	GO:0006259//DNA metabolic process	GO:0046872//metal ion binding;GO:0003676//nucleic acid binding	-
Unigene72919	5.30911	up	2.14378	71.363	2.97186e-17	7.49577e-14	gi|9838367|ref|NP_063979.1|	53.5	9e-07	orf315 [Beta vulgaris subsp. vulgaris] >gi|9049281|dbj|BAA99291.1| orf315 [Beta vulgaris subsp. vulgaris]	--	--	--	--	--	--	--	--	--	--	--	--	--	--	-	-	-
Unigene10343	5.28665	up	3.83807	124.727	5.83909e-29	6.73264e-25	gi|38603804|gb|AAR24647.1|	352	4e-96	At2g23330 [Arabidopsis thaliana]	sp|P10978|POLX_TOBAC	206	1e-52	Retrovirus-related Pol polyprotein from transposon TNT 1-94 OS=Nicotiana tabacum PE=2 SV=1	--	--	--	--	--	--	--	--	--	--	-	-	-
Unigene357	5.1631	up	2.37316	76.4464	2.26274e-18	6.2976e-15	gi|9838386|ref|NP_063998.1|	99	7e-35	orf764 [Beta vulgaris subsp. vulgaris] >gi|9049300|dbj|BAA99310.1| orf764 [Beta vulgaris subsp. vulgaris]	--	--	--	--	--	--	--	--	--	--	--	--	--	--	GO:0006259//DNA metabolic process	GO:0003676//nucleic acid binding;GO:0016891//endoribonuclease activity, producing 5'-phosphomonoesters	GO:0043231//intracellular membrane-bounded organelle
Unigene28794	5.15097	up	2.90227	90.8831	1.52417e-21	5.85804e-18	gi|54606728|dbj|BAD66751.1|	346	3e-94	orf764 [Beta vulgaris subsp. vulgaris]	sp|Q8K259|GIN1_MOUSE	71.2	9e-12	Gypsy retrotransposon integrase-like protein 1 OS=Mus musculus GN=Gin1 PE=2 SV=2	YIL082w-a_2	53.5	5e-07	COG2801	Transposase and inactivated derivatives	--	--	--	--	--	GO:0006259//DNA metabolic process	GO:0003676//nucleic acid binding;GO:0003824//catalytic activity	-
Unigene40247	5.14772	up	0.438977	34.2642	4.81151e-09	2.60635e-06	gi|54606728|dbj|BAD66751.1|	103	5e-22	orf764 [Beta vulgaris subsp. vulgaris]	--	--	--	--	--	--	--	--	--	--	--	--	--	--	GO:0006260//DNA replication	GO:0003676//nucleic acid binding;GO:0016891//endoribonuclease activity, producing 5'-phosphomonoesters;GO:0034061	GO:0043231//intracellular membrane-bounded organelle
Unigene55958	5.1247	up	1.03595	51.824	6.07067e-13	7.31308e-10	gi|4206116|gb|AAD11427.1|	174	4e-43	cinnamate 4-hydroxylase [Mesembryanthemum crystallinum]	sp|P37115|TCMO_VIGRR	134	2e-31	Trans-cinnamate 4-monooxygenase OS=Vigna radiata var. radiata GN=CYP73A2 PE=1 SV=1	--	--	--	--	--	K00487	1e-43	171	vvi:100267215	trans-cinnamate 4-monooxygenase [EC:1.14.13.11]	-	-	-
Unigene50911	5.11504	up	-0.15408	33.5466	6.95762e-09	3.62299e-06	--	--	--	--	--	--	--	--	--	--	--	--	--	--	--	--	--	--	-	-	-
Unigene8260	5.08851	up	2.87759	88.3635	5.44665e-21	1.83171e-17	gi|68685651|gb|AAY99341.1|	76.3	5e-13	unknown [Silene latifolia]	--	--	--	--	--	--	--	--	--	--	--	--	--	--	-	-	-
Unigene29485	5.02877	up	1.65962	61.7498	3.89998e-15	7.32035e-12	gi|68685651|gb|AAY99341.1|	57.8	4e-08	unknown [Silene latifolia]	--	--	--	--	--	--	--	--	--	--	--	--	--	--	-	-	-
Unigene80130	4.99354	up	2.90519	48.1708	3.90673e-12	3.79903e-09	gi|15021744|gb|AAK77899.1|AF397027_1	62	9e-09	root nodule extensin [Pisum sativum]	sp|Q02817|MUC2_HUMAN	62.4	4e-09	Mucin-2 OS=Homo sapiens GN=MUC2 PE=1 SV=2	--	--	--	--	--	K01115	1e-06	50.8	rcu:RCOM_1613030	phospholipase D [EC:3.1.4.4]	-	-	-
Unigene18654	4.9058	up	1.67418	57.762	2.95828e-14	4.77537e-11	gi|54606728|dbj|BAD66751.1|	134	4e-55	orf764 [Beta vulgaris subsp. vulgaris]	sp|P64956|Y2253_MYCBO	50.1	8e-06	Uncharacterized protein Mb2253c OS=Mycobacterium bovis GN=Mb2253c PE=4 SV=1	MT2287_1	50.1	2e-06	COG0328	Ribonuclease HI	--	--	--	--	--	GO:0006260//DNA replication	GO:0003676//nucleic acid binding;GO:0016891//endoribonuclease activity, producing 5'-phosphomonoesters;GO:0034061	GO:0043231//intracellular membrane-bounded organelle
Unigene55733	4.86923	up	0.299026	44.8075	2.17391e-11	1.94956e-08	--	--	--	--	--	--	--	--	--	--	--	--	--	--	--	--	--	--	-	-	-
Unigene23402	4.85022	up	2.944	88.8344	4.29277e-21	1.50643e-17	--	--	--	--	--	--	--	--	--	--	--	--	--	--	--	--	--	--	-	-	-
Unigene36726	4.79846	up	0.0776646	27.3651	1.68445e-07	6.52548e-05	--	--	--	--	--	--	--	--	--	--	--	--	--	--	--	--	--	--	-	-	-
Unigene30677	4.68665	up	1.62698	59.6807	1.11567e-14	2.04654e-11	gi|4206116|gb|AAD11427.1|	282	3e-75	cinnamate 4-hydroxylase [Mesembryanthemum crystallinum]	sp|Q43240|TCMO_ZINEL	223	1e-57	Trans-cinnamate 4-monooxygenase OS=Zinnia elegans GN=CYP73A12 PE=2 SV=1	alr1450	72.8	5e-13	COG2124	Cytochrome P450	K00487	3e-73	271	vvi:100267215	trans-cinnamate 4-monooxygenase [EC:1.14.13.11]	-	-	-
Unigene15306	4.66046	up	1.1659	39.3436	3.55414e-10	2.51633e-07	--	--	--	--	--	--	--	--	--	--	--	--	--	--	--	--	--	--	-	-	-
Unigene31012	4.59659	up	0.655968	37.8119	7.79064e-10	5.11218e-07	--	--	--	--	--	--	--	--	--	--	--	--	--	--	--	--	--	--	-	-	-
Unigene67111	4.56147	up	1.53548	47.3765	5.85797e-12	5.56245e-09	gi|68685649|gb|AAY99339.1|	73.2	9e-13	pol-polyprotein [Silene latifolia]	--	--	--	--	--	--	--	--	--	--	--	--	--	--	-	-	-
Unigene28563	4.54828	up	-0.768633	23.021	1.6024e-06	0.000461903	gi|82570160|gb|ABB83644.1|	142	9e-34	PIF-like transposase [Daucus carota]	--	--	--	--	--	--	--	--	--	--	--	--	--	--	GO:0006812//cation transport;GO:0006310//DNA recombination	GO:0003676//nucleic acid binding;GO:0008324//cation transmembrane transporter activity;GO:0003824//catalytic activity	GO:0043231//intracellular membrane-bounded organelle
Unigene996	4.44706	up	1.10645	34.3054	4.71076e-09	2.56902e-06	gi|68685649|gb|AAY99339.1|	173	6e-43	pol-polyprotein [Silene latifolia]	sp|Q7LHG5|YI31B_YEAST	91.7	1e-18	Transposon Ty3-I Gag-Pol polyprotein OS=Saccharomyces cerevisiae (strain ATCC 204508 / S288c) GN=TY3B-I PE=3 SV=2	YIL082w-a_2	91.7	3e-19	COG2801	Transposase and inactivated derivatives	--	--	--	--	--	GO:0006260//DNA replication	GO:0003676//nucleic acid binding;GO:0016891//endoribonuclease activity, producing 5'-phosphomonoesters;GO:0034061	-
Unigene20294	4.32856	up	0.969175	54.747	1.3709e-13	1.87539e-10	gi|300077149|gb|ADJ66851.1|	183	1e-45	O-methyltransferase [Vitis vinifera]	sp|Q9LEL6|6OMT_COPJA	102	2e-21	(RS)-norcoclaurine 6-O-methyltransferase OS=Coptis japonica PE=1 SV=1	--	--	--	--	--	K05279	4e-17	85.1	pop:POPTR_834247	flavonol 3-O-methyltransferase [EC:2.1.1.76]	-	GO:0008168//methyltransferase activity	-
Unigene77129	4.30209	up	1.93317	63.6287	1.50227e-15	3.03128e-12	gi|4206116|gb|AAD11427.1|	373	1e-102	cinnamate 4-hydroxylase [Mesembryanthemum crystallinum]	sp|Q43240|TCMO_ZINEL	282	1e-75	Trans-cinnamate 4-monooxygenase OS=Zinnia elegans GN=CYP73A12 PE=2 SV=1	--	--	--	--	--	K00487	1e-89	325	vvi:100267215	trans-cinnamate 4-monooxygenase [EC:1.14.13.11]	-	-	-
Unigene8462	4.20399	up	1.19309	29.0785	6.95043e-08	3.06548e-05	gi|12656894|gb|AAC28902.2|	78.6	2e-14	polygalacturonase 3 [Solanum lycopersicum]	sp|P48979|PGLR_PRUPE	64.3	2e-10	Polygalacturonase OS=Prunus persica PE=2 SV=1	--	--	--	--	--	K01184	2e-14	74.7	ath:AT3G59850	polygalacturonase [EC:3.2.1.15]	GO:0008152//metabolic process	GO:0004553//hydrolase activity, hydrolyzing O-glycosyl compounds	-
Unigene62603	4.13894	up	3.57061	58.0178	2.59756e-14	4.27866e-11	gi|30685319|ref|NP_188574.2|	164	2e-40	late embryogenesis abundant protein-related / LEA protein-related [Arabidopsis thaliana]	--	--	--	--	--	--	--	--	--	--	--	--	--	--	-	-	-
Unigene235	4.13545	up	5.61795	108.289	2.32363e-25	1.56287e-21	gi|99646720|emb|CAK22418.1|	104	8e-44	ribosome-inactivating protein [Beta vulgaris]	sp|P10297|RIP1_PHYAM	60.1	4e-12	Antiviral protein I OS=Phytolacca americana GN=PAP1 PE=1 SV=2	--	--	--	--	--	--	--	--	--	--	GO:0051704//multi-organism process;GO:0006950//response to stress;GO:0006412//translation	GO:0030597	-
Unigene63017	4.12351	up	-0.270089	27.4814	1.5861e-07	6.24473e-05	--	--	--	--	--	--	--	--	--	--	--	--	--	--	--	--	--	--	-	-	-
Unigene72241	4.11784	up	3.30495	53.0965	3.1755e-13	4.06827e-10	gi|30685319|ref|NP_188574.2|	115	2e-25	late embryogenesis abundant protein-related / LEA protein-related [Arabidopsis thaliana]	--	--	--	--	--	--	--	--	--	--	--	--	--	--	-	-	-
Unigene41643	4.1154	up	0.25694	27.3514	1.69639e-07	6.52548e-05	--	--	--	--	--	--	--	--	--	--	--	--	--	--	--	--	--	--	-	-	-
Unigene759	4.11529	up	1.35019	27.3498	1.69783e-07	6.52548e-05	gi|225735188|gb|ACO25571.1|	129	8e-30	protein kinase-coding resistance protein [Nicotiana repanda]	sp|Q3E8W4|ANX2_ARATH	128	1e-29	Receptor-like protein kinase ANXUR2 OS=Arabidopsis thaliana GN=ANX2 PE=2 SV=1	--	--	--	--	--	K04733	7e-22	99.4	ath:AT5G38990	interleukin-1 receptor-associated kinase 4 [EC:2.7.11.1]	GO:0006464//protein modification process	GO:0004871//signal transducer activity;GO:0004672//protein kinase activity;GO:0032559//adenyl ribonucleotide binding	GO:0031410//cytoplasmic vesicle
Unigene62484	4.10904	up	2.75172	42.2827	7.89875e-11	6.50535e-08	gi|30685319|ref|NP_188574.2|	58.9	2e-08	late embryogenesis abundant protein-related / LEA protein-related [Arabidopsis thaliana]	--	--	--	--	--	--	--	--	--	--	--	--	--	--	-	-	-
Unigene65143	4.09376	up	6.01507	109.838	1.06346e-25	7.80312e-22	gi|99646720|emb|CAK22418.1|	233	7e-61	ribosome-inactivating protein [Beta vulgaris]	sp|P21326|RIPP_MIRJA	87.8	2e-17	Antiviral protein MAP OS=Mirabilis jalapa PE=1 SV=2	--	--	--	--	--	--	--	--	--	--	-	-	-
Unigene71420	4.06888	up	1.4593	26.4742	2.67075e-07	9.58052e-05	gi|643076|gb|AAA79922.1|	108	1e-23	annexin [Fragaria x ananassa]	sp|P51074|ANX4_FRAAN	108	9e-24	Annexin-like protein RJ4 OS=Fragaria ananassa PE=2 SV=2	--	--	--	--	--	--	--	--	--	--	-	GO:0005543//phospholipid binding;GO:0046872//metal ion binding	-
Unigene43439	4.01346	up	3.55185	49.9296	1.59362e-12	1.76197e-09	--	--	--	--	--	--	--	--	--	--	--	--	--	--	--	--	--	--	-	-	-
Unigene1168	3.97003	up	2.91398	38.6094	5.17694e-10	3.54102e-07	gi|18397934|ref|NP_565380.1|	176	1e-43	glycine-rich protein [Arabidopsis thaliana] >gi|15294186|gb|AAK95270.1|AF410284_1 At2g15780/F19G14.22 [Arabidopsis thaliana] >gi|5306253|gb|AAD41986.1| expressed protein [Arabidopsis thaliana] >gi|20147265|gb|AAM10346.1| At2g15780/F19G14.22 [Arabidopsis thaliana]	--	--	--	--	--	--	--	--	--	--	--	--	--	--	-	-	-
Unigene19566	3.86288	up	0.24363	35.9351	2.03999e-09	1.18454e-06	gi|21322711|emb|CAD22154.1|	78.2	3e-14	pherophorin-dz1 protein [Volvox carteri f. nagariensis]	sp|P12978|EBNA2_EBVB9	76.3	6e-14	Epstein-Barr nuclear antigen 2 OS=Epstein-Barr virus (strain B95-8) GN=EBNA2 PE=1 SV=1	CC3494_1	62.8	1e-10	COG3637	Opacity protein and related surface antigens	K01115	6e-12	66.2	vcn:VOLCADRAFT_99471	phospholipase D [EC:3.1.4.4]	GO:0006259//DNA metabolic process	GO:0005488//binding;GO:0003824//catalytic activity	-
Unigene62904	3.79467	up	0.441386	39.1229	3.97952e-10	2.793e-07	gi|116782430|gb|ABK22503.1|	51.2	4e-06	unknown [Picea sitchensis]	--	--	--	--	--	--	--	--	--	--	--	--	--	--	-	-	-
Unigene78655	3.79002	up	-0.305313	21.5298	3.48378e-06	0.000889819	--	--	--	--	--	--	--	--	--	--	--	--	--	--	--	--	--	--	-	-	-
Unigene62754	3.57183	up	1.46805	48.5181	3.2725e-12	3.34084e-09	--	--	--	--	--	--	--	--	--	--	--	--	--	--	--	--	--	--	-	-	-
Unigene29657	3.55479	up	3.10942	76.241	2.5108e-18	6.75504e-15	--	--	--	--	--	--	--	--	--	--	--	--	--	--	--	--	--	--	-	-	-
Unigene50108	3.52961	up	1.77804	28.2391	1.07215e-07	4.39267e-05	gi|18397934|ref|NP_565380.1|	57	7e-08	glycine-rich protein [Arabidopsis thaliana] >gi|15294186|gb|AAK95270.1|AF410284_1 At2g15780/F19G14.22 [Arabidopsis thaliana] >gi|5306253|gb|AAD41986.1| expressed protein [Arabidopsis thaliana] >gi|20147265|gb|AAM10346.1| At2g15780/F19G14.22 [Arabidopsis thaliana]	--	--	--	--	--	--	--	--	--	--	--	--	--	--	-	-	-
Unigene76805	3.50368	up	2.92904	31.8618	1.65541e-08	8.24762e-06	--	--	--	--	--	--	--	--	--	--	--	--	--	--	--	--	--	--	-	-	-
Unigene26578	3.47924	up	3.39949	49.5584	1.92553e-12	2.10018e-09	gi|87242603|gb|ABD33834.1|	339	2e-92	polygalacturonase [Prunus domestica subsp. insititia]	sp|P48979|PGLR_PRUPE	332	2e-90	Polygalacturonase OS=Prunus persica PE=2 SV=1	CAC3684	68.2	1e-11	COG5434	Endopolygalacturonase	K01184	8e-93	337	rcu:RCOM_1267820	polygalacturonase [EC:3.2.1.15]	-	-	-
Unigene79709	3.47582	up	1.73765	37.9381	7.30261e-10	4.87114e-07	gi|124507403|gb|ABN13680.1|	242	4e-63	glutathione S-transferase [Salicornia brachiata]	sp|Q06398|GSTU6_ORYSJ	148	5e-35	Probable glutathione S-transferase GSTU6 OS=Oryza sativa subsp. japonica GN=GSTU6 PE=2 SV=2	--	--	--	--	--	K00799	2e-55	213	pop:POPTR_565410	glutathione S-transferase [EC:2.5.1.18]	-	-	-
Unigene77961	3.46951	up	2.81613	52.5547	4.18437e-13	5.1171e-10	gi|224063931|ref|XP_002301307.1|	209	2e-53	cytochrome P450 [Populus trichocarpa] >gi|222843033|gb|EEE80580.1| cytochrome P450 [Populus trichocarpa]	sp|O64637|C76C2_ARATH	170	8e-42	Cytochrome P450 76C2 OS=Arabidopsis thaliana GN=CYP76C2 PE=2 SV=1	--	--	--	--	--	K00517	3e-43	172	osa:4348172	[EC:1.14.-.-]	-	-	-
Unigene74120	3.44895	up	1.37992	37.3045	1.01053e-09	6.57755e-07	--	--	--	--	--	--	--	--	--	--	--	--	--	--	--	--	--	--	-	-	-
Unigene189	3.44421	up	2.36066	59.1091	1.49165e-14	2.61727e-11	--	--	--	--	--	--	--	--	--	--	--	--	--	--	--	--	--	--	-	-	-
Unigene66478	3.43473	up	1.33895	21.6418	3.28615e-06	0.000844688	--	--	--	--	--	--	--	--	--	--	--	--	--	--	--	--	--	--	-	-	-
Unigene232	3.36172	up	-0.307953	24.7952	6.37559e-07	0.000205835	gi|86371679|gb|ABC94893.1|	109	9e-24	polyprotein [Oryza australiensis]	sp|P04323|POL3_DROME	63.9	3e-10	Retrovirus-related Pol polyprotein from transposon 17.6 OS=Drosophila melanogaster GN=pol PE=4 SV=1	SPAC9.04	55.1	3e-08	COG2801	Transposase and inactivated derivatives	--	--	--	--	--	GO:0006260//DNA replication;GO:0019538//protein metabolic process	GO:0004175//endopeptidase activity;GO:0046914//transition metal ion binding;GO:0003676//nucleic acid binding;GO:0034061	GO:0043231//intracellular membrane-bounded organelle
Unigene80006	3.34354	up	2.13842	37.0901	1.12794e-09	7.11237e-07	gi|89953439|gb|ABD83313.1|	267	1e-70	Fgenesh protein 60 [Beta vulgaris]	sp|Q9SD53|Y3720_ARATH	89.7	2e-17	UPF0481 protein At3g47200 OS=Arabidopsis thaliana GN=At3g47200 PE=1 SV=1	--	--	--	--	--	--	--	--	--	--	-	-	-
Unigene19968	3.33511	up	2.96305	56.983	4.396e-14	6.57055e-11	--	--	--	--	--	--	--	--	--	--	--	--	--	--	--	--	--	--	-	-	-
Unigene20462	3.32224	up	2.04089	36.5277	1.50516e-09	9.06599e-07	gi|197312889|gb|ACH63225.1|	102	1e-21	pathogenesis-related protein 10a [Rheum australe]	sp|Q40280|MAL12_MALDO	89.7	5e-18	Major allergen Mal d 1 OS=Malus domestica PE=1 SV=3	--	--	--	--	--	--	--	--	--	--	-	-	-
Unigene21644	3.30662	up	2.19733	42.4081	7.40819e-11	6.2358e-08	gi|89953436|gb|ABD83311.1|	52.8	2e-06	Fgenesh protein 50 [Beta vulgaris]	sp|A8WT19|CWC22_CAEBR	51.2	3e-06	Pre-mRNA-splicing factor CWC22 homolog OS=Caenorhabditis briggsae GN=let-858 PE=3 SV=2	--	--	--	--	--	K12811	2e-09	58.9	pop:POPTR_1070855	ATP-dependent RNA helicase DDX46/PRP5 [EC:3.6.4.13]	-	-	-
Unigene7786	3.29516	up	2.32098	54.7032	1.40179e-13	1.88568e-10	--	--	--	--	--	--	--	--	--	--	--	--	--	--	--	--	--	--	-	-	-
Unigene67367	3.26242	up	2.62981	41.1509	1.40915e-10	1.12609e-07	gi|223635590|sp|A7NY33.1|PER4_VITVI	173	6e-43	RecName: Full=Peroxidase 4; Flags: Precursor	sp|A7NY33|PER4_VITVI	173	3e-43	Peroxidase 4 OS=Vitis vinifera GN=GSVIVT00023967001 PE=1 SV=1	--	--	--	--	--	K00430	4e-44	173	vvi:100257005	peroxidase [EC:1.11.1.7]	GO:0006950//response to stress;GO:0008152//metabolic process	GO:0016209//antioxidant activity;GO:0005506//iron ion binding;GO:0003824//catalytic activity	-
Unigene74869	3.1663	up	2.65766	27.4821	1.58555e-07	6.24473e-05	gi|11496133|gb|AAG36666.1|	290	8e-78	oxalate oxidase-like germin 171 [Beta vulgaris]	sp|O04012|AB19B_PRUPE	185	2e-46	Auxin-binding protein ABP19b OS=Prunus persica GN=ABP19B PE=3 SV=1	--	--	--	--	--	--	--	--	--	--	GO:0006950//response to stress	GO:0046914//transition metal ion binding;GO:0016623	GO:0005618//cell wall;GO:0043231//intracellular membrane-bounded organelle;GO:0005576//extracellular region
Unigene66215	3.16308	up	1.67312	27.4211	1.63633e-07	6.38027e-05	--	--	--	--	--	--	--	--	--	--	--	--	--	--	--	--	--	--	-	-	-
Unigene25549	3.16052	up	1.87511	48.3215	3.61769e-12	3.56086e-09	--	--	--	--	--	--	--	--	--	--	--	--	--	--	--	--	--	--	-	-	-
Unigene16505	3.14134	up	1.77236	43.4189	4.4191e-11	3.79441e-08	gi|224110774|ref|XP_002315633.1|	107	3e-23	multidrug resistance protein ABC transporter family [Populus trichocarpa] >gi|222864673|gb|EEF01804.1| multidrug resistance protein ABC transporter family [Populus trichocarpa]	sp|Q9LK64|AB3C_ARATH	90.9	2e-18	ABC transporter C family member 3 OS=Arabidopsis thaliana GN=ABCC3 PE=1 SV=1	YLL015w	75.5	2e-14	COG1132	ABC-type multidrug transport system, ATPase and permease components	K05666	5e-12	66.6	olu:OSTLU_35503	ATP-binding cassette, subfamily C (CFTR/MRP), member 2	GO:0006810//transport;GO:0008152//metabolic process	GO:0015405//P-P-bond-hydrolysis-driven transmembrane transporter activity;GO:0016628//oxidoreductase activity, acting on the CH-CH group of donors, NAD or NADP as acceptor;GO:0017111//nucleoside-triphosphatase activity;GO:0032559//adenyl ribonucleotide binding	GO:0031224//intrinsic to membrane;GO:0031410//cytoplasmic vesicle
Unigene15140	3.05206	up	1.50717	38.2137	6.34043e-10	4.30041e-07	--	--	--	--	--	--	--	--	--	--	--	--	--	--	--	--	--	--	-	-	-
Unigene78883	3.01709	up	3.4305	49.3142	2.1808e-12	2.28593e-09	gi|300193870|gb|ADJ68324.1|	296	1e-79	geraniol 10-hydroxylase [Picrorhiza kurrooa]	sp|O64635|C76C4_ARATH	280	5e-75	Cytochrome P450 76C4 OS=Arabidopsis thaliana GN=CYP76C4 PE=2 SV=1	BH0579	113	4e-25	COG2124	Cytochrome P450	K05280	7e-65	244	osa:4348304	flavonoid 3'-monooxygenase [EC:1.14.13.21]	GO:0008152//metabolic process	GO:0004497//monooxygenase activity;GO:0005506//iron ion binding	-
Unigene5082	2.97358	up	2.51954	49.4146	2.07194e-12	2.22974e-09	gi|7993732|sp|P82010.1|DFAX2_BETVU	57.8	4e-08	RecName: Full=Defensin-like protein AX2; AltName: Full=Antifungal protein AX2 >gi|1839273|gb|AAB47009.1| AX2=antifungal cysteine-rich protein [Beta vulgaris=sugar beets, leaves, Peptide, 46 aa]	sp|P82010|DFAX2_BETVU	57.8	2e-08	Defensin-like protein AX2 OS=Beta vulgaris PE=1 SV=1	--	--	--	--	--	--	--	--	--	--	GO:0006952//defense response	-	-
Unigene58268	2.97044	up	2.00848	45.9313	1.22474e-11	1.11069e-08	--	--	--	--	--	--	--	--	--	--	--	--	--	--	--	--	--	--	-	-	-
Unigene22953	2.9606	up	2.52032	23.1796	1.47554e-06	0.000428395	gi|225466053|ref|XP_002263278.1|	184	5e-46	PREDICTED: ripening-related protein-like [Vitis vinifera]	sp|P17407|21KD_DAUCA	152	1e-36	21 kDa protein OS=Daucus carota PE=2 SV=1	--	--	--	--	--	K02355	5e-18	88.2	vvi:100257414	elongation factor EF-G [EC:3.6.5.3]	-	-	-
Unigene41637	2.94857	up	0.113888	22.976	1.64034e-06	0.000471158	gi|297598893|ref|NP_001046391.2|	50.4	6e-06	Os02g0236500 [Oryza sativa Japonica Group] >gi|255670750|dbj|BAF08305.2| Os02g0236500 [Oryza sativa Japonica Group]	sp|Q8MP30|Y7791_DICDI	50.1	4e-06	Uncharacterized histidine-rich protein DDB_G0274557 OS=Dictyostelium discoideum GN=DDB_G0274557 PE=4 SV=1	--	--	--	--	--	--	--	--	--	--	-	-	-
Unigene29030	2.94149	up	0.914196	28.9988	7.24245e-08	3.15974e-05	--	--	--	--	--	--	--	--	--	--	--	--	--	--	--	--	--	--	-	-	-
Unigene30886	2.90109	up	2.62255	40.8776	1.62065e-10	1.26996e-07	gi|38194929|gb|AAR13317.1|	73.6	3e-12	gag-pol polyprotein [Phaseolus vulgaris]	--	--	--	--	--	--	--	--	--	--	--	--	--	--	-	-	-
Unigene42008	2.8926	up	0.606078	24.0657	9.31064e-07	0.000285734	gi|15225308|ref|NP_180212.1|	60.5	6e-09	pectinesterase family protein [Arabidopsis thaliana] >gi|75318311|sp|O48711.1|PME12_ARATH RecName: Full=Probable pectinesterase/pectinesterase inhibitor 12; Includes: RecName: Full=Pectinesterase inhibitor 12; AltName: Full=Pectin methylesterase inhibitor 12; Includes: RecName: Full=Pectinesterase 12; Short=PE 12; AltName: Full=Pectin methylesterase 12; Short=AtPME12; Flags: Precursor	sp|O48711|PME12_ARATH	60.5	3e-09	Probable pectinesterase/pectinesterase inhibitor 12 OS=Arabidopsis thaliana GN=PME12 PE=2 SV=1	--	--	--	--	--	--	--	--	--	--	-	GO:0016787//hydrolase activity	GO:0044464//cell part
Unigene51945	2.876	up	2.2265	30.6093	3.15583e-08	1.49832e-05	gi|225626263|gb|ACN97181.1|	156	8e-38	peroxidase [Populus trichocarpa]	sp|Q42580|PER21_ARATH	128	1e-29	Peroxidase 21 OS=Arabidopsis thaliana GN=PER21 PE=1 SV=1	--	--	--	--	--	K00430	8e-39	155	vvi:100256842	peroxidase [EC:1.11.1.7]	GO:0006952//defense response;GO:0008152//metabolic process	GO:0005506//iron ion binding;GO:0003824//catalytic activity;GO:0016209//antioxidant activity	GO:0044464//cell part
Unigene76335	2.86681	up	3.6069	51.3569	7.70116e-13	9.14082e-10	gi|15233037|ref|NP_189499.1|	243	1e-63	AAA-type ATPase family protein [Arabidopsis thaliana] >gi|9294272|dbj|BAB02174.1| mitochondrial protein-like [Arabidopsis thaliana]	sp|Q5E9H5|BCS1_BOVIN	65.1	3e-10	Mitochondrial chaperone BCS1 OS=Bos taurus GN=BCS1L PE=2 SV=1	SPAC644.07	58.9	5e-09	COG0465	ATP-dependent Zn proteases	K08900	2e-63	239	pop:POPTR_248199	mitochondrial chaperone BCS1	GO:0009725//response to hormone stimulus	GO:0017111//nucleoside-triphosphatase activity;GO:0032559//adenyl ribonucleotide binding	GO:0043231//intracellular membrane-bounded organelle
Unigene55419	2.86331	up	2.71845	34.1526	5.09553e-09	2.74181e-06	--	--	--	--	--	--	--	--	--	--	--	--	--	--	--	--	--	--	-	-	-
Unigene20311	2.86257	up	1.88188	37.1822	1.07589e-09	6.94697e-07	--	--	--	--	--	--	--	--	--	--	--	--	--	--	--	--	--	--	-	-	-
Unigene29055	2.86163	up	1.10353	21.2688	3.99186e-06	0.000989349	gi|224102623|ref|XP_002334156.1|	77.8	2e-13	cc-nbs-lrr resistance protein [Populus trichocarpa] >gi|222869855|gb|EEF06986.1| cc-nbs-lrr resistance protein [Populus trichocarpa]	sp|Q7XBQ9|RGA2_SOLBU	60.5	1e-08	Disease resistance protein RGA2 OS=Solanum bulbocastanum GN=RGA2 PE=1 SV=1	--	--	--	--	--	--	--	--	--	--	-	-	-
Unigene39524	2.84032	up	1.52995	24.9217	5.97051e-07	0.000195098	gi|15233699|ref|NP_194142.1|	56.6	9e-08	unknown protein [Arabidopsis thaliana] >gi|2262106|gb|AAB63614.1| hypothetical protein [Arabidopsis thaliana] >gi|5668639|emb|CAB51654.1| putative protein [Arabidopsis thaliana] >gi|7269260|emb|CAB81329.1| putative protein [Arabidopsis thaliana]	--	--	--	--	--	--	--	--	--	--	--	--	--	--	-	-	-
Unigene57430	2.81148	up	1.07775	30.3832	3.54577e-08	1.66387e-05	--	--	--	--	--	--	--	--	--	--	--	--	--	--	--	--	--	--	-	-	-
Unigene18928	2.80239	up	0.671305	25.8726	3.6471e-07	0.000127431	--	--	--	--	--	--	--	--	--	--	--	--	--	--	--	--	--	--	-	-	-
Unigene49959	2.79872	up	3.40631	37.0145	1.17256e-09	7.3364e-07	gi|18397934|ref|NP_565380.1|	110	6e-24	glycine-rich protein [Arabidopsis thaliana] >gi|15294186|gb|AAK95270.1|AF410284_1 At2g15780/F19G14.22 [Arabidopsis thaliana] >gi|5306253|gb|AAD41986.1| expressed protein [Arabidopsis thaliana] >gi|20147265|gb|AAM10346.1| At2g15780/F19G14.22 [Arabidopsis thaliana]	--	--	--	--	--	--	--	--	--	--	--	--	--	--	-	-	-
Unigene26231	2.78926	up	1.87123	36.735	1.35328e-09	8.21246e-07	gi|299509|gb|AAB26177.1|	57.8	4e-08	Kunitz-type trypsin inhibitor A chain, ACTI-A [Acacia confusa, seeds, Peptide, 136 aa]	sp|P24924|ITRY_ACACO	57.8	2e-08	Trypsin inhibitor OS=Acacia confusa GN=ACTI PE=1 SV=2	--	--	--	--	--	--	--	--	--	--	-	GO:0004866//endopeptidase inhibitor activity	-
Unigene67857	2.77835	up	0.316277	21.7584	3.09233e-06	0.000807729	gi|28302070|gb|AAM09514.2|AF489874_1	138	2e-32	zeatin O-glucosyltransferase [Glycine max]	sp|Q9ZSK5|ZOG_PHALU	126	4e-29	Zeatin O-glucosyltransferase OS=Phaseolus lunatus GN=ZOG1 PE=2 SV=1	--	--	--	--	--	K13495	2e-32	134	vvi:100262460	cis-zeatin O-glucosyltransferase [EC:2.4.1.215]	-	GO:0016757//transferase activity, transferring glycosyl groups	-
Unigene62726	2.7644	up	1.72266	25.0093	5.70536e-07	0.000189503	gi|225449909|ref|XP_002267909.1|	103	8e-22	PREDICTED: similar to seed specific protein Bn15D18B [Vitis vinifera]	--	--	--	--	--	--	--	--	--	--	--	--	--	--	-	-	GO:0031410//cytoplasmic vesicle
Unigene75464	2.75915	up	5.85786	56.8283	4.75577e-14	6.97905e-11	gi|160690672|gb|ABX46166.1|	79.7	2e-14	blight-associated protein P12 [Citrus trifoliata]	sp|Q9ZP41|EGC_CITJA	79	2e-14	EG45-like domain containing protein OS=Citrus jambhiri GN=CjBAp12 PE=1 SV=1	--	--	--	--	--	--	--	--	--	--	-	-	-
Unigene48882	2.736	up	1.97493	22.7312	1.86314e-06	0.000518544	gi|300175335|emb|CBK20646.2|	56.6	9e-08	unnamed protein product [Blastocystis hominis]	sp|O10341|Y091_NPVOP	53.9	3e-07	Uncharacterized 29.3 kDa protein OS=Orgyia pseudotsugata multicapsid polyhedrosis virus GN=ORF92 PE=4 SV=1	--	--	--	--	--	--	--	--	--	--	-	-	-
Unigene19827	2.71485	up	0.829771	22.3596	2.26086e-06	0.000612972	--	--	--	--	--	--	--	--	--	--	--	--	--	--	--	--	--	--	-	-	-
Unigene24111	2.71454	up	0.748132	27.9651	1.23522e-07	5.03521e-05	--	--	--	--	--	--	--	--	--	--	--	--	--	--	--	--	--	--	-	-	-
Unigene4468	2.7079	up	1.93878	40.6785	1.79453e-10	1.3927e-07	--	--	--	--	--	--	--	--	--	--	--	--	--	--	--	--	--	--	-	-	-
Unigene69313	2.70223	up	2.11643	36.9562	1.20811e-09	7.50071e-07	gi|1916643|gb|AAC49826.1|	170	5e-42	desacetoxyvindoline 4-hydroxylase [Catharanthus roseus]	sp|O04847|DV4H_CATRO	170	3e-42	Deacetoxyvindoline 4-hydroxylase OS=Catharanthus roseus GN=D4H PE=1 SV=2	PA4191	70.5	8e-13	COG3491	Isopenicillin N synthase and related dioxygenases	K13229	6e-29	123	zma:541977	2-oxoglutarate-dependent dioxygenase [EC:1.14.11.-]	-	-	-
Unigene79768	2.69513	up	3.5571	24.9492	5.88598e-07	0.000193117	gi|255552702|ref|XP_002517394.1|	105	6e-22	conserved hypothetical protein [Ricinus communis] >gi|223543405|gb|EEF44936.1| conserved hypothetical protein [Ricinus communis]	--	--	--	--	--	--	--	--	--	--	--	--	--	--	-	-	-
Unigene57889	2.68545	up	2.45423	39.5379	3.21762e-10	2.29823e-07	gi|297726545|ref|NP_001175636.1|	55.8	1e-07	Os08g0485800 [Oryza sativa Japonica Group] >gi|255678541|dbj|BAH94364.1| Os08g0485800 [Oryza sativa Japonica Group]	--	--	--	--	--	--	--	--	--	--	--	--	--	--	-	-	-
Unigene80014	2.68276	up	6.39164	57.0764	4.19204e-14	6.38392e-11	gi|4584556|emb|CAA53545.1|	266	2e-70	glucan endo-1,3-beta-D-glucosidase [Beta vulgaris subsp. vulgaris]	sp|Q03467|E13B_PEA	229	2e-59	Glucan endo-1,3-beta-glucosidase OS=Pisum sativum PE=2 SV=1	--	--	--	--	--	--	--	--	--	--	-	-	-
Unigene3502	2.68147	up	1.92127	33.7325	6.32354e-09	3.31419e-06	gi|158828152|gb|ABW81031.1|	108	1e-34	LTRGag-pol-polymerase 3 [Arabidopsis lyrata subsp. lyrata]	sp|Q9T0K5|LRX3_ARATH	41.2	8e-06	Leucine-rich repeat extensin-like protein 3 OS=Arabidopsis thaliana GN=LRX3 PE=1 SV=1	--	--	--	--	--	K12878	1e-08	58.5	ota:Ot02g05290	THO complex subunit 1	-	-	-
Unigene50153	2.67133	up	3.41129	50.0968	1.46347e-12	1.64172e-09	--	--	--	--	--	--	--	--	--	--	--	--	--	--	--	--	--	--	-	-	-
Unigene28357	2.66561	up	3.71446	44.3945	2.68441e-11	2.38092e-08	gi|15242536|ref|NP_198817.1|	318	9e-86	AATP1 (AAA-ATPase 1); ATP binding / ATPase/ nucleoside-triphosphatase/ nucleotide binding [Arabidopsis thaliana]	sp|Q54DY9|BCS1B_DICDI	67	2e-10	Probable mitochondrial chaperone BCS1-B OS=Dictyostelium discoideum GN=bcsl1b PE=3 SV=1	SPAC644.07	63.9	4e-10	COG0465	ATP-dependent Zn proteases	K08900	5e-87	318	pop:POPTR_248199	mitochondrial chaperone BCS1	GO:0009725//response to hormone stimulus	GO:0017111//nucleoside-triphosphatase activity;GO:0032559//adenyl ribonucleotide binding	GO:0043231//intracellular membrane-bounded organelle
Unigene77564	2.6653	up	1.07239	22.8976	1.70861e-06	0.000483877	gi|115442331|ref|NP_001045445.1|	242	3e-63	Os01g0957100 [Oryza sativa Japonica Group] >gi|113534976|dbj|BAF07359.1| Os01g0957100 [Oryza sativa Japonica Group]	sp|Q9LRT1|Y3804_ARATH	239	1e-62	Probably inactive leucine-rich repeat receptor-like protein kinase At3g28040 OS=Arabidopsis thaliana GN=At3g28040 PE=2 SV=1	BS_yloP_1	61.6	1e-09	COG0515	Serine/threonine protein kinase	K00924	2e-27	119	ath:AT1G28440	[EC:2.7.1.-]	GO:0006464//protein modification process;GO:0007167//enzyme linked receptor protein signaling pathway	GO:0004871//signal transducer activity;GO:0004672//protein kinase activity;GO:0016628//oxidoreductase activity, acting on the CH-CH group of donors, NAD or NADP as acceptor;GO:0032559//adenyl ribonucleotide binding	GO:0031224//intrinsic to membrane;GO:0031410//cytoplasmic vesicle
Unigene73809	2.65861	up	2.57696	38.7141	4.90642e-10	3.38468e-07	gi|119640|sp|P10967.1|ACCH3_SOLLC	128	3e-29	RecName: Full=1-aminocyclopropane-1-carboxylate oxidase homolog; AltName: Full=Protein E8 >gi|19199|emb|CAA31789.1| E8 protein [Solanum lycopersicum]	sp|P10967|ACCH3_SOLLC	128	1e-29	1-aminocyclopropane-1-carboxylate oxidase homolog OS=Solanum lycopersicum GN=ACO3 PE=2 SV=1	SPCC965.15	50.1	2e-06	COG3491	Isopenicillin N synthase and related dioxygenases	K13229	2e-17	85.5	zma:541977	2-oxoglutarate-dependent dioxygenase [EC:1.14.11.-]	-	GO:0016706//oxidoreductase activity, acting on paired donors, with incorporation or reduction of molecular oxygen, 2-oxoglutarate as one donor, and incorporation of one atom each of oxygen into both donors	-
Unigene15911	2.65632	up	0.82273	22.7353	1.85924e-06	0.000518544	--	--	--	--	--	--	--	--	--	--	--	--	--	--	--	--	--	--	-	-	-
Unigene80473	2.65267	up	3.48251	39.7898	2.82822e-10	2.0565e-07	gi|226496057|ref|NP_001151334.1|	241	1e-62	LOC100284967 [Zea mays] >gi|195645892|gb|ACG42414.1| protein binding protein [Zea mays]	sp|Q9GLY5|ITIH3_RABIT	75.9	4e-13	Inter-alpha-trypsin inhibitor heavy chain H3 OS=Oryctolagus cuniculus GN=ITIH3 PE=2 SV=1	sll0103	70.1	5e-12	COG2304	Uncharacterized protein containing a von Willebrand factor type A (vWA) domain	--	--	--	--	--	-	-	-
Unigene57895	2.65203	up	0.829921	23.9985	9.64106e-07	0.000290354	--	--	--	--	--	--	--	--	--	--	--	--	--	--	--	--	--	--	-	-	-
Unigene11899	2.64795	up	1.92964	33.5049	7.10842e-09	3.67779e-06	--	--	--	--	--	--	--	--	--	--	--	--	--	--	--	--	--	--	-	-	-
Unigene7863	2.64371	up	4.67661	53.851	2.1628e-13	2.8617e-10	--	--	--	--	--	--	--	--	--	--	--	--	--	--	--	--	--	--	-	-	-
Unigene29068	2.64312	up	1.5698	22.43	2.1794e-06	0.000598313	--	--	--	--	--	--	--	--	--	--	--	--	--	--	--	--	--	--	-	-	-
Unigene19460	2.61709	up	3.8188	28.7352	8.29808e-08	3.60083e-05	gi|998516|gb|AAB34670.1|	57	7e-08	chitinase-B, PLC-B [Phytolacca americana=pokeweed, leaves, Peptide, 274 aa]	--	--	--	--	--	--	--	--	--	K01183	7e-06	46.2	osa:4325067	chitinase [EC:3.2.1.14]	GO:0044238//primary metabolic process	GO:0004553//hydrolase activity, hydrolyzing O-glycosyl compounds;GO:0043167//ion binding	-
Unigene48415	2.59834	up	5.57091	52.9504	3.42077e-13	4.31402e-10	gi|217331222|gb|ACK38253.1|	100	4e-21	pathogenesis-related protein [Tamarix hispida]	sp|P15494|BEV1A_BETPN	83.6	4e-16	Major pollen allergen Bet v 1-A OS=Betula pendula GN=BETVIA PE=1 SV=2	--	--	--	--	--	--	--	--	--	--	GO:0050896//response to stimulus	-	-
Unigene66442	2.57185	up	4.64771	48.4746	3.34589e-12	3.34084e-09	gi|37992763|gb|AAR06588.1|	137	5e-32	beta-1,3-glucanase [Vitis riparia]	sp|P52399|E13L_TOBAC	135	1e-31	Glucan endo-1,3-beta-glucosidase, acidic isoform GL153 OS=Nicotiana tabacum GN=GGL4 PE=2 SV=1	--	--	--	--	--	--	--	--	--	--	-	-	-
Unigene69978	2.57108	up	1.68236	22.3062	2.32453e-06	0.000623313	gi|15231451|ref|NP_190238.1|	149	1e-35	epsin N-terminal homology (ENTH) domain-containing protein / clathrin assembly protein-related [Arabidopsis thaliana]	sp|Q9H201|EPN3_HUMAN	76.3	6e-14	Epsin-3 OS=Homo sapiens GN=EPN3 PE=1 SV=1	--	--	--	--	--	K12471	3e-11	64.7	vvi:100267012	epsin	-	-	-
Unigene13236	2.55807	up	2.97948	33.9418	5.67848e-09	3.01527e-06	--	--	--	--	--	--	--	--	--	--	--	--	--	--	--	--	--	--	-	-	-
Unigene63637	2.54153	up	1.01707	21.71	3.17127e-06	0.000823021	--	--	--	--	--	--	--	--	--	--	--	--	--	--	--	--	--	--	-	-	-
Unigene13125	2.4773	up	3.90291	36.8881	1.25108e-09	7.70815e-07	gi|87162753|gb|ABD28548.1|	459	1e-133	Protein kinase; Type I EGF [Medicago truncatula]	sp|Q9LMN7|WAK5_ARATH	446	2e-126	Wall-associated receptor kinase 5 OS=Arabidopsis thaliana GN=WAK5 PE=1 SV=1	YAR019c	97.8	8e-20	COG0515	Serine/threonine protein kinase	K00924	7e-53	206	ath:AT3G59420	[EC:2.7.1.-]	-	-	-
Unigene51546	2.47412	up	1.23595	26.0868	3.26413e-07	0.000116573	--	--	--	--	--	--	--	--	--	--	--	--	--	--	--	--	--	--	-	-	-
Unigene53522	2.47398	up	5.62603	45.9484	1.21409e-11	1.11069e-08	gi|544000|sp|P36910.1|CHIE_BETVU	186	6e-47	RecName: Full=Acidic endochitinase SE2; Flags: Precursor >gi|432580|gb|AAB28479.1| acidic class III chitinase SE2 [Beta vulgaris]	sp|P36910|CHIE_BETVU	186	3e-47	Acidic endochitinase SE2 OS=Beta vulgaris GN=SE2 PE=1 SV=1	--	--	--	--	--	K01183	3e-30	127	osa:4325067	chitinase [EC:3.2.1.14]	GO:0006026	GO:0004553//hydrolase activity, hydrolyzing O-glycosyl compounds;GO:0043167//ion binding	GO:0044421//extracellular region part;GO:0031410//cytoplasmic vesicle
Unigene69899	2.47242	up	2.64824	26.0502	3.32659e-07	0.00011828	gi|226496057|ref|NP_001151334.1|	101	3e-21	LOC100284967 [Zea mays] >gi|195645892|gb|ACG42414.1| protein binding protein [Zea mays]	--	--	--	--	--	--	--	--	--	--	--	--	--	--	-	-	-
Unigene63292	2.46977	up	2.64059	24.3246	8.13909e-07	0.000252662	gi|297814900|ref|XP_002875333.1|	173	5e-43	kinase family protein [Arabidopsis lyrata subsp. lyrata] >gi|297321171|gb|EFH51592.1| kinase family protein [Arabidopsis lyrata subsp. lyrata]	sp|Q9LK35|THE1_ARATH	100	3e-21	Receptor-like protein kinase THESEUS 1 OS=Arabidopsis thaliana GN=THE1 PE=1 SV=1	--	--	--	--	--	K13430	5e-22	99.8	rcu:RCOM_1078760	serine/threonine-protein kinase PBS1 [EC:2.7.11.1]	-	-	-
Unigene62919	2.45335	up	2.36785	30.0325	4.24868e-08	1.9708e-05	gi|224087383|ref|XP_002308145.1|	189	7e-48	histone 2 [Populus trichocarpa] >gi|222854121|gb|EEE91668.1| histone 2 [Populus trichocarpa]	sp|Q9M531|H2A_EUPES	185	7e-47	Histone H2A OS=Euphorbia esula PE=2 SV=1	YDR225w	147	5e-36	COG5262	Histone H2A	K11251	4e-49	189	pop:POPTR_717022	histone H2A	GO:0034728	GO:0003676//nucleic acid binding	GO:0000785//chromatin;GO:0043231//intracellular membrane-bounded organelle
Unigene59365	2.45273	up	2.08643	24.7681	6.466e-07	0.000207922	gi|46949194|gb|AAT07453.1|	150	4e-36	peroxidase [Mirabilis jalapa]	sp|Q42580|PER21_ARATH	138	1e-32	Peroxidase 21 OS=Arabidopsis thaliana GN=PER21 PE=1 SV=1	--	--	--	--	--	K00430	1e-38	155	vvi:100256842	peroxidase [EC:1.11.1.7]	-	-	-
Unigene42388	2.44957	up	2.23496	26.9075	2.13428e-07	8.01219e-05	gi|219551881|gb|ACL26685.1|	63.2	9e-10	flavonoid 3'-hydroxylase [Ipomoea coccinea]	sp|Q96581|C75A4_GENTR	59.3	7e-09	Flavonoid 3',5'-hydroxylase OS=Gentiana triflora GN=CYP75A4 PE=2 SV=1	--	--	--	--	--	K05280	2e-10	61.6	pop:POPTR_823742	flavonoid 3'-monooxygenase [EC:1.14.13.21]	-	GO:0046872//metal ion binding;GO:0016491//oxidoreductase activity	-
Unigene19666	2.44723	up	2.61015	31.237	2.28377e-08	1.11714e-05	gi|2570162|dbj|BAA22966.1|	205	1e-52	chitinase [Chenopodium amaranticolor]	sp|P29023|CHIB_MAIZE	164	2e-40	Endochitinase B (Fragment) OS=Zea mays PE=1 SV=1	STM0233	52.8	2e-07	COG3979	Uncharacterized protein contain chitin-binding domain type 3	K01183	9e-43	168	ath:AT3G54420	chitinase [EC:3.2.1.14]	GO:0006026	GO:0004553//hydrolase activity, hydrolyzing O-glycosyl compounds;GO:0030247//polysaccharide binding	-
Unigene70380	2.42776	up	4.00138	41.7021	1.06295e-10	8.57926e-08	--	--	--	--	--	--	--	--	--	--	--	--	--	--	--	--	--	--	-	-	-
Unigene18805	2.39781	up	2.04155	26.8952	2.14789e-07	8.02595e-05	gi|205271005|emb|CAP66260.1|	159	1e-38	pathogenesis-related protein 1a [Beta vulgaris]	sp|Q41359|PR1_SAMNI	125	1e-28	Pathogenesis-related protein PR-1 type OS=Sambucus nigra PE=2 SV=1	YJL079c	57.4	6e-09	COG2340	Uncharacterized protein with SCP/PR1 domains	K13449	1e-30	128	rcu:RCOM_1381930	pathogenesis-related protein 1	-	-	-
Unigene66180	2.38579	up	5.45056	42.3625	7.58289e-11	6.30959e-08	gi|544000|sp|P36910.1|CHIE_BETVU	153	5e-37	RecName: Full=Acidic endochitinase SE2; Flags: Precursor >gi|432580|gb|AAB28479.1| acidic class III chitinase SE2 [Beta vulgaris]	sp|P36910|CHIE_BETVU	153	3e-37	Acidic endochitinase SE2 OS=Beta vulgaris GN=SE2 PE=1 SV=1	--	--	--	--	--	K01183	9e-17	82.4	osa:4325067	chitinase [EC:3.2.1.14]	-	-	-
Unigene8943	2.36017	up	2.62958	29.3247	6.12114e-08	2.76005e-05	gi|87162779|gb|ABD28574.1|	60.5	6e-09	Protein kinase; Peptidoglycan-binding LysM [Medicago truncatula]	sp|Q7X8C5|WAKLB_ARATH	54.7	2e-07	Wall-associated receptor kinase-like 2 OS=Arabidopsis thaliana GN=WAKL2 PE=2 SV=1	--	--	--	--	--	--	--	--	--	--	GO:0006464//protein modification process	GO:0046872//metal ion binding;GO:0004672//protein kinase activity;GO:0032559//adenyl ribonucleotide binding	-
Unigene76071	2.34149	up	2.82351	30.6226	3.13418e-08	1.49684e-05	gi|22327079|ref|NP_197989.2|	142	3e-33	WRKY50; transcription factor [Arabidopsis thaliana] >gi|29839580|sp|Q8VWQ5.1|WRK50_ARATH RecName: Full=Probable WRKY transcription factor 50; AltName: Full=WRKY DNA-binding protein 50 >gi|18252117|gb|AAL61857.1| WRKY transcription factor 50 [Arabidopsis thaliana]	sp|Q8VWQ5|WRK50_ARATH	142	2e-33	Probable WRKY transcription factor 50 OS=Arabidopsis thaliana GN=WRKY50 PE=1 SV=1	--	--	--	--	--	K13424	7e-26	114	ath:AT2G38470	WRKY transcription factor 33	-	-	-
Unigene75121	2.33828	up	4.21131	26.5389	2.58289e-07	9.30671e-05	gi|115473819|ref|NP_001060508.1|	181	3e-45	Os07g0656900 [Oryza sativa Japonica Group] >gi|113612044|dbj|BAF22422.1| Os07g0656900 [Oryza sativa Japonica Group]	sp|P52711|CBP23_HORVU	179	9e-45	Serine carboxypeptidase II-3 OS=Hordeum vulgare GN=CXP;2-3 PE=2 SV=1	--	--	--	--	--	K13289	1e-44	176	vvi:100248712	cathepsin A (carboxypeptidase C) [EC:3.4.16.5]	-	GO:0008233//peptidase activity	GO:0031410//cytoplasmic vesicle;GO:0043231//intracellular membrane-bounded organelle
Unigene10098	2.33688	up	2.52755	29.8138	4.75591e-08	2.19348e-05	--	--	--	--	--	--	--	--	--	--	--	--	--	--	--	--	--	--	-	-	-
Unigene23533	2.3146	up	1.25599	21.7023	3.18403e-06	0.000823683	gi|6692693|gb|AAF24827.1|AC007592_20	85.5	2e-16	F12K11.6 [Arabidopsis thaliana]	sp|Q84MB3|ACCH1_ARATH	84	3e-16	1-aminocyclopropane-1-carboxylate oxidase homolog 1 OS=Arabidopsis thaliana GN=At1g06620 PE=2 SV=1	--	--	--	--	--	K06892	1e-08	55.1	pop:POPTR_550478	0	-	-	-
Unigene57365	2.31177	up	4.35647	40.3658	2.106e-10	1.57388e-07	--	--	--	--	--	--	--	--	--	--	--	--	--	--	--	--	--	--	-	-	-
Unigene67438	2.30114	up	1.60318	21.4001	3.72751e-06	0.00093144	--	--	--	--	--	--	--	--	--	--	--	--	--	--	--	--	--	--	-	-	-
Unigene22942	2.29862	up	3.49897	30.0362	4.24059e-08	1.9708e-05	gi|417093|sp|Q04522.3|GSTF_SILCU	60.1	8e-09	RecName: Full=Glutathione S-transferase; AltName: Full=GST class-phi >gi|169888|gb|AAA33930.1| glutathione-S-transferase [Silene vulgaris] >gi|169890|gb|AAA33931.1| glutathione-S-transferase [Silene vulgaris] >gi|444337|prf||1906385A glutathione S-transferase	sp|Q04522|GSTF_SILCU	60.1	4e-09	Glutathione S-transferase OS=Silene cucubalus GN=GST PE=1 SV=3	--	--	--	--	--	K00799	4e-08	53.5	pop:POPTR_730647	glutathione S-transferase [EC:2.5.1.18]	-	-	-
Unigene81280	2.26156	up	4.37948	36.4493	1.56689e-09	9.36789e-07	gi|122233481|sp|Q45QI7.2|CFI_CAMSI	320	3e-86	RecName: Full=Chalcone--flavonone isomerase; Short=Chalcone isomerase >gi|76152009|gb|AAZ17563.2| chalcone isomerase [Camellia sinensis]	sp|Q45QI7|CFI_CAMSI	320	1e-86	Chalcone--flavonone isomerase OS=Camellia sinensis GN=CHI PE=2 SV=2	--	--	--	--	--	K01859	3e-81	299	vvi:100233078	chalcone isomerase [EC:5.5.1.6]	-	-	-
Unigene56574	2.25186	up	2.71878	29.031	7.12307e-08	3.12455e-05	--	--	--	--	--	--	--	--	--	--	--	--	--	--	--	--	--	--	-	-	-
Unigene53192	2.22735	up	2.12935	21.751	3.10423e-06	0.000808221	--	--	--	--	--	--	--	--	--	--	--	--	--	--	--	--	--	--	-	-	-
Unigene70397	2.20773	up	4.2759	35.9909	1.98236e-09	1.15942e-06	gi|4584552|emb|CAA53544.1|	204	3e-52	chitinase [Beta vulgaris subsp. vulgaris]	sp|Q06209|CHI4_BRANA	130	2e-30	Basic endochitinase CHB4 OS=Brassica napus PE=1 SV=2	--	--	--	--	--	K01183	2e-27	118	ath:AT3G54420	chitinase [EC:3.2.1.14]	-	-	-
Unigene11500	2.20322	up	2.03211	28.4553	9.58876e-08	4.09486e-05	gi|121501699|gb|ABM55240.1|	70.9	1e-11	retrotransposon protein [Beta vulgaris]	--	--	--	--	--	--	--	--	--	--	--	--	--	--	GO:0009987//cellular process	GO:0005488//binding	-
Unigene27612	2.19484	up	2.10529	25.7959	3.79486e-07	0.000131455	gi|298108803|gb|ADI56655.1|	182	3e-45	WRKY transcription factor [Artemisia annua]	sp|Q9SAH7|WRK40_ARATH	165	3e-40	Probable WRKY transcription factor 40 OS=Arabidopsis thaliana GN=WRKY40 PE=1 SV=1	--	--	--	--	--	K13424	1e-17	87.4	vvi:100243352	WRKY transcription factor 33	-	-	-
Unigene62435	2.16885	up	5.50344	37.9166	7.38347e-10	4.88471e-07	gi|46949200|gb|AAT07456.1|	149	7e-36	thaumatin-like protein [Mirabilis jalapa]	sp|P81370|TLP_ACTDE	104	2e-22	Thaumatin-like protein OS=Actinidia deliciosa GN=tlp PE=1 SV=2	--	--	--	--	--	--	--	--	--	--	-	-	-
Unigene26313	2.14871	up	3.5481	34.5943	4.06099e-09	2.245e-06	gi|18767374|gb|AAL79340.1|AC099402_4	291	5e-78	Putative 22 kDa kafirin cluster; Ty3-Gypsy type [Oryza sativa] >gi|21327374|gb|AAM48279.1|AC122148_32 Putative 22 kDa kafirin cluster; Ty3-Gypsy type [Oryza sativa Japonica Group]	sp|Q7LHG5|YI31B_YEAST	127	6e-29	Transposon Ty3-I Gag-Pol polyprotein OS=Saccharomyces cerevisiae (strain ATCC 204508 / S288c) GN=TY3B-I PE=3 SV=2	YIL082w-a_2	127	1e-29	COG2801	Transposase and inactivated derivatives	--	--	--	--	--	-	-	-
Unigene80215	2.12288	up	3.34865	30.4033	3.50929e-08	1.65638e-05	--	--	--	--	--	--	--	--	--	--	--	--	--	--	--	--	--	--	-	-	-
Unigene72126	2.11515	up	6.299	37.146	1.09606e-09	7.02107e-07	gi|166940|gb|AAA32908.1|	142	1e-33	osmotin-like protein [Atriplex nummularia] >gi|445124|prf||1908430A osmotin-like protein:ISOTYPE=pA8	sp|P25096|P21_SOYBN	127	4e-29	Protein P21 OS=Glycine max PE=1 SV=1	--	--	--	--	--	--	--	--	--	--	-	-	-
Unigene80552	2.11503	up	4.30597	35.5184	2.52659e-09	1.45661e-06	gi|121501699|gb|ABM55240.1|	402	1e-111	retrotransposon protein [Beta vulgaris]	sp|P04323|POL3_DROME	114	1e-24	Retrovirus-related Pol polyprotein from transposon 17.6 OS=Drosophila melanogaster GN=pol PE=4 SV=1	SPAC9.04	110	4e-24	COG2801	Transposase and inactivated derivatives	--	--	--	--	--	-	-	-
Unigene63276	2.102	up	2.26753	24.5975	7.0645e-07	0.000223604	--	--	--	--	--	--	--	--	--	--	--	--	--	--	--	--	--	--	-	-	-
Unigene25992	2.0991	up	3.48236	28.4321	9.70448e-08	4.10088e-05	gi|300885273|gb|ADK45325.1|	561	1e-159	PKS [Fallopia multiflora] >gi|300885275|gb|ADK45326.1| PKS [Fallopia multiflora]	sp|Q9LKP7|CHSY_DIAMO	560	5e-159	Chalcone synthase OS=Dianthus monspessulanus GN=CHS PE=2 SV=1	DRA0326	101	3e-21	COG3424	Predicted naringenin-chalcone synthase	K00660	5e-157	551	pop:POPTR_572875	chalcone synthase [EC:2.3.1.74]	-	-	-
Unigene16319	2.09715	up	2.68907	24.9682	5.82824e-07	0.000192033	gi|302835353|ref|XP_002949238.1|	55.5	3e-07	hypothetical protein VOLCADRAFT_117048 [Volvox carteri f. nagariensis] >gi|300265540|gb|EFJ49731.1| hypothetical protein VOLCADRAFT_117048 [Volvox carteri f. nagariensis]	--	--	--	--	--	--	--	--	--	--	--	--	--	--	-	-	-
Unigene82285	2.08247	up	7.09344	36.7736	1.32673e-09	8.11236e-07	gi|26984133|gb|AAN85207.1|	234	2e-60	DNA topoisomerase II [Nicotiana tabacum] >gi|26984168|gb|AAN85208.1| DNA topoisomerase II [Nicotiana tabacum]	sp|P30182|TOP2_ARATH	231	2e-59	DNA topoisomerase 2 OS=Arabidopsis thaliana GN=TOP2 PE=2 SV=2	SPBC1A4.03c_2	192	2e-48	COG0188	Type IIA topoisomerase (DNA gyrase/topo II, topoisomerase IV), A subunit	K03164	2e-63	241	vvi:100253371	DNA topoisomerase II [EC:5.99.1.3]	-	-	-
Unigene42798	2.04486	up	3.04343	26.6768	2.40487e-07	8.78288e-05	gi|7381203|gb|AAF61434.1|AF137351_1	143	7e-34	pathogenesis-related protein 4A [Pisum sativum]	sp|P29062|PR4A_TOBAC	142	9e-34	Pathogenesis-related protein PR-4A OS=Nicotiana tabacum PE=2 SV=1	--	--	--	--	--	--	--	--	--	--	GO:0006952//defense response;GO:0006026	GO:0004553//hydrolase activity, hydrolyzing O-glycosyl compounds;GO:0030247//polysaccharide binding	GO:0030312//external encapsulating structure
Unigene31086	2.04016	up	4.36719	31.4456	2.05112e-08	1.00945e-05	gi|88191901|pdb|1Z3Q|A	120	6e-27	Chain A, Resolution Of The Structure Of The Allergenic And Antifungal Banana Fruit Thaumatin-Like Protein At 1.7a	sp|P25096|P21_SOYBN	120	3e-27	Protein P21 OS=Glycine max PE=1 SV=1	--	--	--	--	--	--	--	--	--	--	GO:0006952//defense response;GO:0001906//cell killing	-	-
Unigene70653	2.0386	up	5.156	33.1408	8.57199e-09	4.40677e-06	gi|4584552|emb|CAA53544.1|	134	2e-31	chitinase [Beta vulgaris subsp. vulgaris]	sp|Q06209|CHI4_BRANA	92.8	6e-19	Basic endochitinase CHB4 OS=Brassica napus PE=1 SV=2	--	--	--	--	--	K01183	4e-20	94	zma:100284387	chitinase [EC:3.2.1.14]	-	-	-
Unigene79221	2.03633	up	2.45507	25.4208	4.60916e-07	0.000155006	gi|124360335|gb|ABN08348.1|	320	1e-86	Pectinesterase; Pectinesterase inhibitor [Medicago truncatula]	sp|O48711|PME12_ARATH	297	4e-80	Probable pectinesterase/pectinesterase inhibitor 12 OS=Arabidopsis thaliana GN=PME12 PE=2 SV=1	CAC3373	87.8	2e-17	COG4677	Pectin methylesterase	K01051	2e-65	246	pop:POPTR_572672	pectinesterase [EC:3.1.1.11]	-	-	-
Unigene54837	2.03437	up	2.90546	23.8596	1.03624e-06	0.000309768	--	--	--	--	--	--	--	--	--	--	--	--	--	--	--	--	--	--	-	-	-
Unigene39535	2.02292	up	3.21066	26.743	2.32387e-07	8.60433e-05	gi|222840535|gb|ACM68705.1|	128	2e-29	formamidase [Lupinus albus]	sp|Q07838|AMDA_MYCSM	48.9	1e-05	Acetamidase OS=Mycobacterium smegmatis GN=amdA PE=1 SV=2	SPAC869.04	56.6	1e-08	COG2421	Predicted acetamidase/formamidase	K01455	1e-34	141	pop:POPTR_818419	formamidase [EC:3.5.1.49]	-	GO:0016811//hydrolase activity, acting on carbon-nitrogen (but not peptide) bonds, in linear amides	GO:0043231//intracellular membrane-bounded organelle
Unigene1130	1.99288	up	3.04145	28.5403	9.17704e-08	3.93988e-05	gi|28558781|gb|AAO45752.1|	109	9e-24	pol protein [Cucumis melo subsp. melo]	--	--	--	--	--	--	--	--	--	--	--	--	--	--	GO:0006260//DNA replication;GO:0006325//chromatin organization	GO:0003676//nucleic acid binding;GO:0034061	GO:0044427//chromosomal part;GO:0043231//intracellular membrane-bounded organelle
Unigene41811	1.98941	up	4.3843	21.6481	3.27541e-06	0.000844616	gi|998516|gb|AAB34670.1|	127	4e-29	chitinase-B, PLC-B [Phytolacca americana=pokeweed, leaves, Peptide, 274 aa]	sp|P29061|CHIB_TOBAC	113	3e-25	Basic endochitinase OS=Nicotiana tabacum PE=2 SV=1	--	--	--	--	--	K01183	4e-22	100	ath:AT5G24090	chitinase [EC:3.2.1.14]	GO:0006026	GO:0004553//hydrolase activity, hydrolyzing O-glycosyl compounds;GO:0043167//ion binding	-
Unigene79381	1.95711	up	3.96828	27.6965	1.41916e-07	5.72716e-05	gi|222478417|gb|ACM62743.1|	280	1e-74	chalcone isomerase [Garcinia mangostana]	sp|Q2PF16|CFI_VERHY	87.8	7e-17	Chalcone--flavonone isomerase OS=Verbena hybrida GN=CHI PE=2 SV=1	--	--	--	--	--	K01859	2e-18	89.7	pop:POPTR_724846	chalcone isomerase [EC:5.5.1.6]	-	-	-
Unigene67714	1.95602	up	5.64628	31.4696	2.02592e-08	1.00317e-05	gi|224612179|gb|ACN60161.1|	121	3e-27	peroxidase [Tamarix hispida]	sp|Q96520|PER12_ARATH	98.6	1e-20	Peroxidase 12 OS=Arabidopsis thaliana GN=PER12 PE=1 SV=1	--	--	--	--	--	K00430	3e-25	110	pop:POPTR_830144	peroxidase [EC:1.11.1.7]	GO:0008152//metabolic process;GO:0006950//response to stress	GO:0005506//iron ion binding;GO:0003824//catalytic activity;GO:0016209//antioxidant activity	-
Unigene16954	1.91666	up	3.41535	24.7229	6.61936e-07	0.000212009	gi|255083164|ref|XP_002504568.1|	53.9	4e-06	predicted protein [Micromonas sp. RCC299] >gi|226519836|gb|ACO65826.1| predicted protein [Micromonas sp. RCC299]	--	--	--	--	--	--	--	--	--	--	--	--	--	--	-	-	-
Unigene7964	1.91426	up	3.40435	27.5884	1.50076e-07	5.96696e-05	gi|113205348|gb|ABI34354.1|	83.6	1e-15	Retrotransposon gag protein [Solanum demissum]	--	--	--	--	--	--	--	--	--	K09250	1e-06	50.4	pop:POPTR_412941	cellular nucleic acid-binding protein	-	-	-
Unigene38961	1.91144	up	3.89642	27.8753	1.29391e-07	5.24793e-05	gi|38603804|gb|AAR24647.1|	123	7e-28	At2g23330 [Arabidopsis thaliana]	sp|P10978|POLX_TOBAC	86.3	5e-17	Retrovirus-related Pol polyprotein from transposon TNT 1-94 OS=Nicotiana tabacum PE=2 SV=1	--	--	--	--	--	--	--	--	--	--	GO:0006259//DNA metabolic process	GO:0046914//transition metal ion binding;GO:0003676//nucleic acid binding	-
Unigene26504	1.90449	up	5.24666	29.0897	6.91049e-08	3.06461e-05	gi|26984133|gb|AAN85207.1|	194	3e-48	DNA topoisomerase II [Nicotiana tabacum] >gi|26984168|gb|AAN85208.1| DNA topoisomerase II [Nicotiana tabacum]	sp|P30182|TOP2_ARATH	182	6e-45	DNA topoisomerase 2 OS=Arabidopsis thaliana GN=TOP2 PE=2 SV=2	SPBC1A4.03c_2	145	2e-34	COG0188	Type IIA topoisomerase (DNA gyrase/topo II, topoisomerase IV), A subunit	K03164	1e-50	198	pop:POPTR_557797	DNA topoisomerase II [EC:5.99.1.3]	-	-	-
Unigene24889	1.87898	up	5.53665	29.4073	5.86548e-08	2.67466e-05	gi|13492674|gb|AAK28303.1|AF346431_1	420	1e-116	phenylpropanoid:glucosyltransferase 1 [Nicotiana tabacum]	sp|Q8H0F2|ANGT_GENTR	400	1e-110	Anthocyanin 3'-O-beta-glucosyltransferase OS=Gentiana triflora PE=1 SV=1	--	--	--	--	--	K13496	2e-85	314	ath:AT2G36780	UDP-glucosyl transferase 73C [EC:2.4.1.-]	-	-	-
Unigene31995	1.8671	up	4.78412	28.4437	9.64647e-08	4.09782e-05	gi|9759493|dbj|BAB10743.1|	104	4e-22	retroelement pol polyprotein-like [Arabidopsis thaliana]	sp|P92519|M810_ARATH	77.4	3e-14	Uncharacterized mitochondrial protein AtMg00810 OS=Arabidopsis thaliana GN=AtMg00810 PE=4 SV=1	--	--	--	--	--	K05356	2e-07	51.6	sbi:SORBI_0011s005450	all-trans-nonaprenyl-diphosphate synthase [EC:2.5.1.84 2.5.1.85]	GO:0006259//DNA metabolic process	GO:0046914//transition metal ion binding;GO:0003676//nucleic acid binding	-
Unigene20593	1.86052	up	3.66776	24.0215	9.5267e-07	0.000289067	gi|186911828|gb|ACC95129.1|	189	2e-47	COL1 [Beta vulgaris subsp. vulgaris]	sp|O50055|COL1_ARATH	105	8e-27	Zinc finger protein CONSTANS-LIKE 1 OS=Arabidopsis thaliana GN=COL1 PE=1 SV=1	--	--	--	--	--	K12135	5e-22	100	ath:AT5G15840	zinc finger protein CONSTANS	GO:0009908//flower development;GO:0048511//rhythmic process	GO:0005515//protein binding	-
Unigene29471	1.85965	up	5.29598	28.3046	1.03651e-07	4.26832e-05	gi|15218807|ref|NP_176757.1|	448	1e-124	tRNA-splicing endonuclease positive effector-related [Arabidopsis thaliana]	sp|O94387|YGSA_SCHPO	172	1e-41	Uncharacterized ATP-dependent helicase C29A10.10c OS=Schizosaccharomyces pombe (strain ATCC 38366 / 972) GN=SPBC29A10.10c PE=2 SV=1	SPBC29A10.10c	172	2e-42	COG1112	Superfamily I DNA and RNA helicases and helicase subunits	K14326	2e-92	337	ath:AT5G37030	regulator of nonsense transcripts 1 [EC:3.6.4.-]	-	-	-
Unigene82057	1.85757	up	4.90207	27.4448	1.61644e-07	6.33331e-05	gi|6686402|gb|AAF23836.1|AC007234_8	307	3e-82	F1E22.16 [Arabidopsis thaliana]	sp|Q7Z333|SETX_HUMAN	62.4	8e-09	Probable helicase senataxin OS=Homo sapiens GN=SETX PE=1 SV=4	SPBC29A10.10c	51.2	4e-06	COG1112	Superfamily I DNA and RNA helicases and helicase subunits	K14326	1e-43	175	ath:AT5G37030	regulator of nonsense transcripts 1 [EC:3.6.4.-]	-	-	-
Unigene40318	1.84978	up	3.64663	25.5525	4.30514e-07	0.000147236	gi|115439737|ref|NP_001044148.1|	113	8e-25	Os01g0731100 [Oryza sativa Japonica Group] >gi|113533679|dbj|BAF06062.1| Os01g0731100 [Oryza sativa Japonica Group]	sp|P16273|PRPX_HORVU	98.2	1e-20	Pathogen-related protein OS=Hordeum vulgare PE=2 SV=2	--	--	--	--	--	--	--	--	--	--	-	-	-
Unigene103	1.82266	up	4.44002	26.6946	2.38283e-07	8.74194e-05	gi|226494043|ref|NP_001150498.1|	133	7e-31	LOC100284129 [Zea mays] >gi|195639632|gb|ACG39284.1| pathogen-related protein [Zea mays]	sp|P16273|PRPX_HORVU	125	6e-29	Pathogen-related protein OS=Hordeum vulgare PE=2 SV=2	--	--	--	--	--	--	--	--	--	--	GO:0006950//response to stress	-	-
Unigene61328	1.80881	up	3.3303	24.6833	6.75659e-07	0.000215549	--	--	--	--	--	--	--	--	--	--	--	--	--	--	--	--	--	--	-	-	-
Unigene31473	1.8081	up	4.26872	21.4128	3.70299e-06	0.000928186	gi|87240745|gb|ABD32603.1|	77.8	4e-14	FAD linked oxidase, N-terminal [Medicago truncatula]	sp|Q9SVG4|RETOL_ARATH	53.5	4e-07	Reticuline oxidase-like protein OS=Arabidopsis thaliana GN=At4g20830 PE=1 SV=2	--	--	--	--	--	--	--	--	--	--	-	GO:0016491//oxidoreductase activity	-
Unigene35063	1.77809	up	3.15665	22.1607	2.50758e-06	0.000665762	--	--	--	--	--	--	--	--	--	--	--	--	--	--	--	--	--	--	-	-	-
Unigene1078	1.77075	up	4.2175	24.9679	5.82913e-07	0.000192033	gi|85068596|gb|ABC69378.1|	172	1e-42	CYP81B2v1 [Nicotiana tabacum] >gi|158635852|dbj|BAF91366.1| cytochrome P450 [Nicotiana tabacum]	sp|O65790|C81F1_ARATH	125	8e-29	Cytochrome P450 81F1 OS=Arabidopsis thaliana GN=CYP81F1 PE=2 SV=2	Cj1411c	77.4	6e-15	COG2124	Cytochrome P450	K00517	2e-33	137	ath:AT4G37400	[EC:1.14.-.-]	GO:0008152//metabolic process	GO:0004497//monooxygenase activity;GO:0005506//iron ion binding	-
Unigene8561	1.76723	up	4.8344	22.3473	2.27529e-06	0.000614192	gi|18652398|gb|AAL77102.1|AF472608_1	342	4e-93	carbohydrate oxidase [Lactuca sativa]	sp|Q9SVG4|RETOL_ARATH	291	3e-78	Reticuline oxidase-like protein OS=Arabidopsis thaliana GN=At4g20830 PE=1 SV=2	BS_yvdP	105	9e-23	COG0277	FAD/FMN-containing dehydrogenases	--	--	--	--	--	GO:0008152//metabolic process	GO:0030554//adenyl nucleotide binding;GO:0046993	-
Unigene32409	1.76664	up	3.21949	21.4439	3.64332e-06	0.000916073	gi|222840535|gb|ACM68705.1|	126	7e-29	formamidase [Lupinus albus]	sp|Q50228|FMDA_METME	63.5	4e-10	Formamidase OS=Methylophilus methylotrophus GN=fmdA PE=1 SV=1	SPAC869.04	63.2	1e-10	COG2421	Predicted acetamidase/formamidase	K01455	1e-29	125	rcu:RCOM_0578730	formamidase [EC:3.5.1.49]	-	GO:0016811//hydrolase activity, acting on carbon-nitrogen (but not peptide) bonds, in linear amides	GO:0043231//intracellular membrane-bounded organelle
Unigene71716	1.75866	up	4.54193	22.9387	1.67251e-06	0.000477001	gi|3759184|dbj|BAA33810.1|	249	8e-66	phi-1 [Nicotiana tabacum]	--	--	--	--	--	--	--	--	--	--	--	--	--	--	-	-	GO:0005618//cell wall
Unigene70896	1.75674	up	5.93798	25.4959	4.4332e-07	0.000149712	gi|544000|sp|P36910.1|CHIE_BETVU	142	2e-33	RecName: Full=Acidic endochitinase SE2; Flags: Precursor >gi|432580|gb|AAB28479.1| acidic class III chitinase SE2 [Beta vulgaris]	sp|P36910|CHIE_BETVU	142	9e-34	Acidic endochitinase SE2 OS=Beta vulgaris GN=SE2 PE=1 SV=1	--	--	--	--	--	K01183	3e-20	94.7	ath:AT5G24090	chitinase [EC:3.2.1.14]	GO:0006026	GO:0004553//hydrolase activity, hydrolyzing O-glycosyl compounds;GO:0043167//ion binding	GO:0044421//extracellular region part;GO:0030312//external encapsulating structure
Unigene66299	1.73349	up	2.92221	21.3132	3.9004e-06	0.000971633	gi|224133454|ref|XP_002328046.1|	188	1e-47	aminotransferase family protein [Populus trichocarpa] >gi|222837455|gb|EEE75834.1| aminotransferase family protein [Populus trichocarpa]	sp|Q9ST03|NAATB_HORVU	154	2e-37	Nicotianamine aminotransferase B OS=Hordeum vulgare GN=naat-B PE=1 SV=2	RSp0794	56.2	1e-08	COG0436	Aspartate/tyrosine/aromatic aminotransferase	K00815	9e-49	188	pop:POPTR_836654	tyrosine aminotransferase [EC:2.6.1.5]	-	-	-
Unigene23724	1.72646	up	4.76782	24.4422	7.65723e-07	0.000239547	gi|8777581|dbj|BAA97099.1|	145	8e-34	retroelement pol polyprotein-like [Arabidopsis thaliana]	--	--	--	--	--	--	--	--	--	K03283	7e-06	48.5	sbi:SORBI_09g022580	heat shock 70kDa protein 1/8	-	-	-
Unigene6804	1.7258	up	5.42227	23.5412	1.22268e-06	0.000360165	gi|417093|sp|Q04522.3|GSTF_SILCU	278	5e-74	RecName: Full=Glutathione S-transferase; AltName: Full=GST class-phi >gi|169888|gb|AAA33930.1| glutathione-S-transferase [Silene vulgaris] >gi|169890|gb|AAA33931.1| glutathione-S-transferase [Silene vulgaris] >gi|444337|prf||1906385A glutathione S-transferase	sp|Q04522|GSTF_SILCU	278	3e-74	Glutathione S-transferase OS=Silene cucubalus GN=GST PE=1 SV=3	sll0067	79.7	6e-15	COG0625	Glutathione S-transferase	K00799	7e-71	264	vvi:100265903	glutathione S-transferase [EC:2.5.1.18]	GO:0050896//response to stimulus	GO:0005488//binding;GO:0016740//transferase activity	-
Unigene80332	1.70486	up	4.73113	24.0122	9.57266e-07	0.000289374	gi|224067244|ref|XP_002302427.1|	226	2e-58	cytochrome P450 [Populus trichocarpa] >gi|222844153|gb|EEE81700.1| cytochrome P450 [Populus trichocarpa]	sp|P93147|C81E1_GLYEC	172	4e-42	Isoflavone 2'-hydroxylase OS=Glycyrrhiza echinata GN=CYP81E1 PE=1 SV=2	--	--	--	--	--	K00517	1e-48	190	ath:AT4G37310	[EC:1.14.-.-]	-	-	-
Unigene30512	1.68557	up	3.77792	21.6044	3.35078e-06	0.000858565	gi|8777581|dbj|BAA97099.1|	85.5	4e-16	retroelement pol polyprotein-like [Arabidopsis thaliana]	--	--	--	--	--	--	--	--	--	--	--	--	--	--	-	-	-
Unigene17858	1.67793	up	4.73598	22.0179	2.70114e-06	0.000712465	gi|8778443|gb|AAF79451.1|AC025808_33	245	1e-86	F18O14.11 [Arabidopsis thaliana]	sp|Q9S9M5|WAKLA_ARATH	259	2e-86	Wall-associated receptor kinase-like 1 OS=Arabidopsis thaliana GN=WAKL1 PE=1 SV=1	CAC0404_1	84.3	2e-16	COG0515	Serine/threonine protein kinase	K13430	4e-49	179	zma:100283091	serine/threonine-protein kinase PBS1 [EC:2.7.11.1]	GO:0006464//protein modification process	GO:0046872//metal ion binding;GO:0004702//receptor signaling protein serine/threonine kinase activity;GO:0032559//adenyl ribonucleotide binding	-
Unigene72859	1.6691	up	5.10439	23.1989	1.46084e-06	0.000426141	gi|302398685|gb|ADL36637.1|	138	2e-32	C2H2L domain class transcription factor [Malus x domestica]	sp|Q42430|ZFP1_WHEAT	105	1e-22	Zinc finger protein 1 OS=Triticum aestivum PE=2 SV=1	--	--	--	--	--	--	--	--	--	--	-	GO:0005488//binding	-
Unigene58834	1.63414	up	4.87062	21.8695	2.91841e-06	0.000764774	gi|226374634|gb|ACO52469.1|	150	4e-36	anthocyanin-O-methyltransferase [Vitis vinifera] >gi|299882828|gb|ADJ57332.1| FAOMT [Vitis vinifera]	sp|O04854|CAMT_EUCGU	140	2e-33	Caffeoyl-CoA O-methyltransferase OS=Eucalyptus gunnii PE=2 SV=1	all5179	93.6	8e-20	COG4122	Predicted O-methyltransferase	K00588	2e-37	151	vvi:100250567	caffeoyl-CoA O-methyltransferase [EC:2.1.1.104]	GO:0009699//phenylpropanoid biosynthetic process	GO:0043169//cation binding;GO:0008171//O-methyltransferase activity	GO:0044464//cell part
Unigene23944	1.61113	up	6.68671	22.7382	1.85641e-06	0.000518544	gi|195549553|gb|ACG50004.1|	603	1e-171	salt responsive protein 2 [Solanum lycopersicum]	sp|Q96MB7|HARB1_HUMAN	89	1e-16	Putative nuclease HARBI1 OS=Homo sapiens GN=HARBI1 PE=1 SV=1	--	--	--	--	--	--	--	--	--	--	-	-	-
Unigene41745	-1.59257	down	5.1135	21.4671	3.59944e-06	0.000907869	--	--	--	--	--	--	--	--	--	--	--	--	--	--	--	--	--	--	-	-	-
Unigene44285	-1.66632	down	5.87848	24.0366	9.45211e-07	0.000287886	--	--	--	--	sp|Q64FP0|RDRP_WCCVB	156	4e-38	RNA-directed RNA polymerase OS=White clover cryptic virus 1 (isolate Boccardo/2004) PE=4 SV=1	--	--	--	--	--	--	--	--	--	--	-	-	-
Unigene77992	-1.73461	down	4.51347	23.9103	1.0093e-06	0.000302835	gi|10177143|dbj|BAB10503.1|	103	2e-21	retroelement pol polyprotein-like [Arabidopsis thaliana]	--	--	--	--	--	--	--	--	--	--	--	--	--	--	-	-	-
Unigene30589	-1.74745	down	3.28327	21.5012	3.53607e-06	0.000898568	gi|16033414|gb|AAL13233.1|	96.3	3e-19	SWITCH1 splice variant S [Arabidopsis thaliana]	sp|Q9FGN8|DYAD_ARATH	96.3	2e-19	Protein DYAD OS=Arabidopsis thaliana GN=DYAD PE=1 SV=2	--	--	--	--	--	--	--	--	--	--	-	-	-
Unigene72546	-1.81515	down	2.65862	22.9673	1.6478e-06	0.000471622	gi|300680953|sp|D2XNR0.1|FLOT3_MEDTR	245	2e-64	RecName: Full=Flotillin-like protein 3 >gi|282597664|gb|ADA83096.1| flotillin-like protein 3 [Medicago truncatula]	sp|D2XNR0|FLOT3_MEDTR	245	9e-65	Flotillin-like protein 3 OS=Medicago truncatula GN=FLOT3 PE=2 SV=1	--	--	--	--	--	K07192	8e-67	249	rcu:RCOM_0866800	flotillin	GO:0051817;GO:0048513//organ development	-	GO:0044459//plasma membrane part;GO:0043231//intracellular membrane-bounded organelle
Unigene79986	-1.81927	down	3.64715	25.2172	5.12229e-07	0.000170839	--	--	--	--	--	--	--	--	--	--	--	--	--	--	--	--	--	--	-	-	-
Unigene5595	-1.83013	down	4.62449	26.7429	2.324e-07	8.60433e-05	gi|224128810|ref|XP_002320427.1|	53.5	4e-06	predicted protein [Populus trichocarpa] >gi|222861200|gb|EEE98742.1| predicted protein [Populus trichocarpa]	--	--	--	--	--	--	--	--	--	--	--	--	--	--	-	-	-
Unigene4641	-1.86202	down	2.80976	22.886	1.71898e-06	0.000485112	gi|8843739|dbj|BAA97287.1|	99.4	2e-20	retroelement pol polyprotein-like [Arabidopsis thaliana]	sp|P10978|POLX_TOBAC	55.1	2e-07	Retrovirus-related Pol polyprotein from transposon TNT 1-94 OS=Nicotiana tabacum PE=2 SV=1	--	--	--	--	--	--	--	--	--	--	-	GO:0005488//binding	-
Unigene69518	-1.88646	down	2.44691	22.7742	1.82196e-06	0.000512383	gi|297806753|ref|XP_002871260.1|	154	2e-37	IQ-domain 24 [Arabidopsis lyrata subsp. lyrata] >gi|297317097|gb|EFH47519.1| IQ-domain 24 [Arabidopsis lyrata subsp. lyrata]	sp|Q8LPG9|IQD14_ARATH	72.8	6e-13	Protein IQ-DOMAIN 14 OS=Arabidopsis thaliana GN=IQD14 PE=1 SV=1	--	--	--	--	--	--	--	--	--	--	-	-	-
Unigene11249	-1.93164	down	2.59223	22.1635	2.50389e-06	0.000665762	--	--	--	--	--	--	--	--	--	--	--	--	--	--	--	--	--	--	-	-	-
Unigene28998	-1.94097	down	3.0155	25.5695	4.26725e-07	0.000146561	--	--	--	--	--	--	--	--	--	--	--	--	--	--	--	--	--	--	-	-	-
Unigene77724	-1.94417	down	2.48011	21.4989	3.5403e-06	0.000898568	gi|66841323|dbj|BAD99219.1|	125	5e-28	polypeptide with a gag-like domain [Petunia x hybrida]	--	--	--	--	--	--	--	--	--	--	--	--	--	--	-	-	-
Unigene30454	-1.97707	down	3.49605	25.3185	4.86014e-07	0.000162768	gi|15222063|ref|NP_177635.1|	73.2	2e-14	RPS9 (RIBOSOMAL PROTEIN S9); structural constituent of ribosome [Arabidopsis thaliana] >gi|48428563|sp|Q9XJ27.1|RR9_ARATH RecName: Full=30S ribosomal protein S9, chloroplastic; Flags: Precursor >gi|5882726|gb|AAD55279.1|AC008263_10 Identical to gb|AB022676 ribosomal protein S9 from Arabidopsis thaliana. ESTs gb|T13861, gb|AA389790, gb|T42539, gb|AA586013, gb|AA395093 and gb|AA041154 come from thi…	sp|Q9XJ27|RR9_ARATH	73.2	1e-14	30S ribosomal protein S9, chloroplastic OS=Arabidopsis thaliana GN=RPS9 PE=2 SV=1	L0386	52.8	5e-08	COG0103	Ribosomal protein S9	K02996	4e-16	75.5	rcu:RCOM_1593360	small subunit ribosomal protein S9	-	-	-
Unigene12193	-1.97914	down	2.63627	24.2884	8.29363e-07	0.000256473	--	--	--	--	--	--	--	--	--	--	--	--	--	--	--	--	--	--	-	-	-
Unigene24790	-1.98423	down	3.34523	25.5192	4.37996e-07	0.000149163	--	--	--	--	--	--	--	--	--	--	--	--	--	--	--	--	--	--	-	-	-
Unigene17421	-1.98789	down	2.51677	22.0777	2.61832e-06	0.000692886	--	--	--	--	--	--	--	--	--	--	--	--	--	--	--	--	--	--	-	-	-
Unigene59374	-2.08756	down	2.34652	25.824	3.74004e-07	0.000130115	gi|224118476|ref|XP_002317828.1|	57	7e-08	predicted protein [Populus trichocarpa] >gi|222858501|gb|EEE96048.1| predicted protein [Populus trichocarpa]	--	--	--	--	--	--	--	--	--	--	--	--	--	--	-	-	-
Unigene15532	-2.09887	down	1.45404	22.3158	2.31301e-06	0.000622293	--	--	--	--	--	--	--	--	--	--	--	--	--	--	--	--	--	--	-	-	-
Unigene36589	-2.10711	down	3.69584	28.401	9.86125e-08	4.14542e-05	--	--	--	--	--	--	--	--	--	--	--	--	--	--	--	--	--	--	-	-	-
Unigene71080	-2.12793	down	3.393	30.7835	2.88475e-08	1.40261e-05	--	--	--	--	--	--	--	--	--	--	--	--	--	--	--	--	--	--	-	-	-
Unigene59792	-2.15	down	2.28213	26.0351	3.3527e-07	0.000118447	--	--	--	--	--	--	--	--	--	--	--	--	--	--	--	--	--	--	-	-	-
Unigene21988	-2.15372	down	1.48644	21.4687	3.59645e-06	0.000907869	--	--	--	--	--	--	--	--	--	--	--	--	--	--	--	--	--	--	-	-	-
Unigene15445	-2.21672	down	1.51819	25.5072	4.4074e-07	0.000149467	gi|297809311|ref|XP_002872539.1|	100	5e-21	nodulin MtN3 family protein [Arabidopsis lyrata subsp. lyrata] >gi|297318376|gb|EFH48798.1| nodulin MtN3 family protein [Arabidopsis lyrata subsp. lyrata]	sp|Q8LBF7|SWET7_ARATH	100	4e-21	Bidirectional sugar transporter SWEET7 OS=Arabidopsis thaliana GN=SWEET7 PE=2 SV=1	--	--	--	--	--	--	--	--	--	--	-	-	GO:0009536//plastid
Unigene64507	-2.23139	down	1.62678	24.6355	6.92623e-07	0.00022009	gi|307557871|gb|ACU87559.2|	147	5e-35	cellulose synthase [Leucaena leucocephala]	sp|Q6AT26|CESA1_ORYSJ	130	3e-30	Probable cellulose synthase A catalytic subunit 1 [UDP-forming] OS=Oryza sativa subsp. japonica GN=CESA1 PE=2 SV=1	--	--	--	--	--	K10999	1e-35	145	vvi:100256811	cellulose synthase A [EC:2.4.1.12]	GO:0009987//cellular process	GO:0046872//metal ion binding;GO:0016757//transferase activity, transferring glycosyl groups	GO:0016020//membrane
Unigene10578	-2.23745	down	2.82688	28.321	1.02773e-07	4.25387e-05	gi|15220348|ref|NP_172600.1|	231	2e-67	S-locus lectin protein kinase family protein [Arabidopsis thaliana]	sp|Q9SXB8|Y1133_ARATH	231	8e-68	G-type lectin S-receptor-like serine/threonine-protein kinase At1g11330 OS=Arabidopsis thaliana GN=At1g11330 PE=1 SV=3	--	--	--	--	--	--	--	--	--	--	-	-	-
Unigene76471	-2.2546	down	1.97463	26.0305	3.36065e-07	0.000118447	gi|145652367|gb|ABP88238.1|	118	5e-26	transcription factor bZIP113 [Glycine max]	--	--	--	--	--	--	--	--	--	K10639	6e-29	124	pop:POPTR_584875	E3 ubiquitin-protein ligase CCNP1IP1 [EC:6.3.2.19]	-	GO:0046914//transition metal ion binding	-
Unigene32901	-2.26672	down	2.56636	29.1009	6.87054e-08	3.06373e-05	--	--	--	--	--	--	--	--	--	--	--	--	--	--	--	--	--	--	-	-	-
Unigene25429	-2.27292	down	3.4305	35.211	2.95842e-09	1.6582e-06	--	--	--	--	sp|Q5ZLS3|BRE1A_CHICK	50.4	7e-06	E3 ubiquitin-protein ligase BRE1A OS=Gallus gallus GN=RNF20 PE=2 SV=1	--	--	--	--	--	--	--	--	--	--	-	-	-
Unigene18394	-2.28086	down	1.65608	21.9708	2.76825e-06	0.000727789	--	--	--	--	--	--	--	--	--	--	--	--	--	--	--	--	--	--	-	-	-
Unigene76413	-2.28973	down	3.45992	33.9766	5.57784e-09	2.98145e-06	--	--	--	--	--	--	--	--	--	--	--	--	--	--	--	--	--	--	-	-	-
Unigene71630	-2.29605	down	2.5432	32.1543	1.42398e-08	7.18326e-06	--	--	--	--	--	--	--	--	--	--	--	--	--	--	--	--	--	--	-	-	-
Unigene34253	-2.3154	down	2.89541	30.7227	2.97659e-08	1.43664e-05	--	--	--	--	--	--	--	--	--	--	--	--	--	--	--	--	--	--	-	-	-
Unigene81891	-2.33582	down	3.74533	22.465	2.1401e-06	0.000591546	gi|227202588|dbj|BAH56767.1|	393	1e-108	AT1G42550 [Arabidopsis thaliana]	--	--	--	--	--	--	--	--	--	--	--	--	--	--	-	-	-
Unigene61796	-2.38741	down	1.79748	30.7138	2.99033e-08	1.43664e-05	gi|115438366|ref|NP_001043522.1|	116	9e-26	Os01g0605700 [Oryza sativa Japonica Group] >gi|17385713|dbj|BAB78664.1| MtN3-like [Oryza sativa Japonica Group] >gi|20804777|dbj|BAB92461.1| MtN3-like [Oryza sativa Japonica Group] >gi|113533053|dbj|BAF05436.1| Os01g0605700 [Oryza sativa Japonica Group]	sp|Q8W0K2|SWT6B_ORYSJ	116	5e-26	Bidirectional sugar transporter SWEET6b OS=Oryza sativa subsp. japonica GN=SWEET6B PE=2 SV=1	--	--	--	--	--	--	--	--	--	--	-	-	-
Unigene57204	-2.42001	down	2.10799	27.1616	1.8714e-07	7.09129e-05	--	--	--	--	--	--	--	--	--	--	--	--	--	--	--	--	--	--	-	-	-
Unigene59048	-2.44611	down	0.859029	22.2495	2.3942e-06	0.000639869	--	--	--	--	--	--	--	--	--	--	--	--	--	--	--	--	--	--	-	-	-
Unigene24149	-2.47207	down	3.80715	43.8524	3.54102e-11	3.07315e-08	gi|224087451|ref|XP_002308172.1|	62.4	2e-09	predicted protein [Populus trichocarpa] >gi|222854148|gb|EEE91695.1| predicted protein [Populus trichocarpa]	--	--	--	--	--	--	--	--	--	--	--	--	--	--	-	-	-
Unigene58710	-2.48054	down	2.56712	32.4567	1.21878e-08	6.18681e-06	gi|66841325|dbj|BAD99221.1|	109	9e-24	polypepetide with reverse transcriptase and RNaseH domains [Petunia x hybrida]	sp|P04146|COPIA_DROME	69.3	7e-12	Copia protein OS=Drosophila melanogaster GN=GIP PE=1 SV=3	--	--	--	--	--	K05356	1e-07	52.4	sbi:SORBI_0011s005450	all-trans-nonaprenyl-diphosphate synthase [EC:2.5.1.84 2.5.1.85]	-	-	-
Unigene30081	-2.49483	down	2.47231	29.665	5.13547e-08	2.35508e-05	gi|224589491|gb|ACN59279.1|	462	1e-129	leucine-rich repeat receptor-like protein kinase [Arabidopsis thaliana]	sp|Q9LT96|Y5977_ARATH	204	9e-52	Probable leucine-rich repeat receptor-like protein kinase At5g49770 OS=Arabidopsis thaliana GN=At5g49770 PE=2 SV=1	--	--	--	--	--	K13420	3e-13	73.2	osa:4337016	LRR receptor-like serine/threonine-protein kinase FLS2 [EC:2.7.11.1]	-	-	-
Unigene69822	-2.50042	down	3.65881	40.0012	2.53807e-10	1.87939e-07	gi|221327587|gb|ACM17463.1|	173	5e-43	ascorbate peroxidase [Citrus maxima]	sp|Q1PER6|APX2_ARATH	171	2e-42	L-ascorbate peroxidase 2, cytosolic OS=Arabidopsis thaliana GN=APX2 PE=2 SV=3	YKR066c	57	1e-08	COG0376	Catalase (peroxidase I)	K00434	1e-43	172	pop:POPTR_1103794	L-ascorbate peroxidase [EC:1.11.1.11]	GO:0008152//metabolic process;GO:0006950//response to stress	GO:0005506//iron ion binding;GO:0004601//peroxidase activity	GO:0044444//cytoplasmic part
Unigene5192	-2.525	down	1.53414	28.3845	9.94599e-08	4.15938e-05	gi|195618310|gb|ACG30985.1|	77	6e-14	60S acidic ribosomal protein P1 [Zea mays] >gi|195625300|gb|ACG34480.1| 60S acidic ribosomal protein P1 [Zea mays]	sp|P52855|RLA1_MAIZE	74.3	2e-13	60S acidic ribosomal protein P1 OS=Zea mays GN=RPP1A PE=1 SV=1	SPCP1E11.09c	54.7	4e-08	COG2058	Ribosomal protein L12E/L44/L45/RPP1/RPP2	K02942	8e-15	75.9	sbi:SORBI_07g001570	large subunit ribosomal protein LP1	GO:0006412//translation	GO:0005198//structural molecule activity	GO:0005840//ribosome;GO:0043231//intracellular membrane-bounded organelle;GO:0016020//membrane
Unigene12799	-2.54182	down	1.63123	27.1896	1.84444e-07	7.02211e-05	--	--	--	--	--	--	--	--	--	--	--	--	--	--	--	--	--	--	-	-	-
Unigene44561	-2.56419	down	0.359481	22.5076	2.09316e-06	0.00058056	--	--	--	--	--	--	--	--	--	--	--	--	--	--	--	--	--	--	-	-	-
Unigene24976	-2.57871	down	1.33435	24.0385	9.44281e-07	0.000287886	--	--	--	--	--	--	--	--	--	--	--	--	--	--	--	--	--	--	-	-	-
Unigene1607	-2.65034	down	1.55478	22.9173	1.6912e-06	0.000480635	--	--	--	--	--	--	--	--	--	--	--	--	--	--	--	--	--	--	-	-	-
Unigene18794	-2.66282	down	3.44986	50.0954	1.46451e-12	1.64172e-09	gi|14029149|gb|AAK51119.1|	77	2e-22	xyloglucan endo-transglycosylase [Carica papaya]	sp|Q9SJL9|XTH32_ARATH	72.8	6e-13	Probable xyloglucan endotransglucosylase/hydrolase protein 32 OS=Arabidopsis thaliana GN=XTH32 PE=2 SV=1	--	--	--	--	--	K08235	9e-23	66.6	osa:4349281	xyloglucan:xyloglucosyl transferase [EC:2.4.1.207]	GO:0044042//glucan metabolic process	GO:0016798//hydrolase activity, acting on glycosyl bonds;GO:0016758//transferase activity, transferring hexosyl groups	GO:0005576//extracellular region;GO:0031410//cytoplasmic vesicle;GO:0030312//external encapsulating structure
Unigene55182	-2.66401	down	1.29518	27.1412	1.89127e-07	7.13308e-05	--	--	--	--	--	--	--	--	--	--	--	--	--	--	--	--	--	--	-	-	-
Unigene25667	-2.74026	down	2.84642	23.1967	1.4625e-06	0.000426141	--	--	--	--	--	--	--	--	--	--	--	--	--	--	--	--	--	--	-	-	-
Unigene27525	-2.81084	down	1.15606	29.3837	5.9374e-08	2.69224e-05	--	--	--	--	--	--	--	--	--	--	--	--	--	--	--	--	--	--	-	-	-
Unigene22684	-2.81679	down	3.26497	47.803	4.71272e-12	4.52825e-09	gi|145336703|ref|NP_175754.2|	393	1e-108	DNA binding [Arabidopsis thaliana]	sp|Q9NPC3|CIP1_HUMAN	66.2	3e-10	E3 ubiquitin-protein ligase CCNB1IP1 OS=Homo sapiens GN=CCNB1IP1 PE=1 SV=1	--	--	--	--	--	K10639	6e-115	410	vvi:100243485	E3 ubiquitin-protein ligase CCNP1IP1 [EC:6.3.2.19]	-	GO:0046914//transition metal ion binding	-
Unigene15955	-2.90381	down	0.639951	22.4472	2.16004e-06	0.000595021	--	--	--	--	--	--	--	--	--	--	--	--	--	--	--	--	--	--	-	-	-
Unigene79554	-2.92135	down	4.94974	65.1076	7.0918e-16	1.63541e-12	gi|14029149|gb|AAK51119.1|	338	4e-92	xyloglucan endo-transglycosylase [Carica papaya]	sp|Q9SJL9|XTH32_ARATH	310	9e-84	Probable xyloglucan endotransglucosylase/hydrolase protein 32 OS=Arabidopsis thaliana GN=XTH32 PE=2 SV=1	YGR189c	55.8	7e-08	COG2273	Beta-glucanase/Beta-glucan synthetase	K08235	2e-95	346	pop:POPTR_768438	xyloglucan:xyloglucosyl transferase [EC:2.4.1.207]	-	-	-
Unigene52968	-2.93577	down	2.29841	23.0653	1.5659e-06	0.000453	gi|297596453|ref|NP_001042605.2|	72.4	2e-12	Os01g0252600 [Oryza sativa Japonica Group] >gi|255673066|dbj|BAF04519.2| Os01g0252600 [Oryza sativa Japonica Group]	--	--	--	--	--	--	--	--	--	--	--	--	--	--	-	-	-
Unigene8821	-2.98982	down	1.39905	35.3846	2.70623e-09	1.54465e-06	--	--	--	--	--	--	--	--	--	--	--	--	--	--	--	--	--	--	-	-	-
Unigene68723	-2.99341	down	-0.0542179	24.2168	8.60775e-07	0.000265171	--	--	--	--	--	--	--	--	--	--	--	--	--	--	--	--	--	--	-	-	-
Unigene67309	-3.01035	down	2.75706	53.539	2.53504e-13	3.30013e-10	gi|297798750|ref|XP_002867259.1|	61.2	3e-09	galactosyltransferase [Arabidopsis lyrata subsp. lyrata] >gi|297313095|gb|EFH43518.1| galactosyltransferase [Arabidopsis lyrata subsp. lyrata]	--	--	--	--	--	--	--	--	--	--	--	--	--	--	-	GO:0016740//transferase activity	GO:0044464//cell part
Unigene9954	-3.09811	down	1.23557	23.561	1.21018e-06	0.000357787	--	--	--	--	--	--	--	--	--	--	--	--	--	--	--	--	--	--	-	-	-
Unigene2512	-3.14477	down	1.79989	36.3814	1.62243e-09	9.62866e-07	--	--	--	--	--	--	--	--	--	--	--	--	--	--	--	--	--	--	-	-	-
Unigene29814	-3.27914	down	2.2785	23.6147	1.17684e-06	0.00034921	gi|124360741|gb|ABN08718.1|	238	7e-62	RNA-directed DNA polymerase (Reverse transcriptase) [Medicago truncatula]	sp|P14381|YTX2_XENLA	104	9e-22	Transposon TX1 uncharacterized 149 kDa protein OS=Xenopus laevis PE=4 SV=1	--	--	--	--	--	K12619	2e-65	246	vvi:100260845	5'-3' exoribonuclease 2 [EC:3.1.13.-]	-	-	-
Unigene67883	-3.34344	down	0.498814	34.8956	3.47866e-09	1.93634e-06	--	--	--	--	--	--	--	--	--	--	--	--	--	--	--	--	--	--	-	-	-
Unigene59967	-3.38537	down	4.56545	81.4056	1.83835e-19	5.70682e-16	--	--	--	--	--	--	--	--	--	--	--	--	--	--	--	--	--	--	-	-	-
Unigene59227	-3.44805	down	0.502371	34.5092	4.2424e-09	2.32934e-06	--	--	--	--	--	--	--	--	--	--	--	--	--	--	--	--	--	--	-	-	-
Unigene74415	-3.55578	down	5.27639	89.2526	3.4749e-21	1.27485e-17	gi|31879434|dbj|BAC77695.1|	58.5	4e-08	salt-induced protein [Atriplex nummularia]	--	--	--	--	--	--	--	--	--	--	--	--	--	--	-	-	-
Unigene7710	-3.64739	down	0.624851	25.946	3.51105e-07	0.00012321	--	--	--	--	--	--	--	--	--	--	--	--	--	--	--	--	--	--	-	-	-
Unigene67844	-3.6999	down	1.48184	37.128	1.10624e-09	7.03048e-07	--	--	--	--	--	--	--	--	--	--	--	--	--	--	--	--	--	--	-	-	-
Unigene16197	-3.7151	down	0.127065	27.2893	1.75178e-07	6.70093e-05	--	--	--	--	--	--	--	--	--	--	--	--	--	--	--	--	--	--	-	-	-
Unigene78524	-3.81054	down	1.69534	29.2591	6.33181e-08	2.83918e-05	--	--	--	--	--	--	--	--	--	--	--	--	--	--	--	--	--	--	-	-	-
Unigene3074	-3.85034	down	3.56321	76.8774	1.81908e-18	5.24364e-15	--	--	--	--	--	--	--	--	--	--	--	--	--	--	--	--	--	--	-	-	-
Unigene12160	-4.0545	down	1.57996	26.5743	2.53588e-07	9.17831e-05	--	--	--	--	--	--	--	--	--	--	--	--	--	--	--	--	--	--	-	-	-
Unigene5517	-4.09164	down	1.9825	63.7386	1.42074e-15	2.94029e-12	--	--	--	--	--	--	--	--	--	--	--	--	--	--	--	--	--	--	-	-	-
Unigene75619	-4.1394	down	1.58729	49.3654	2.12458e-12	2.2563e-09	gi|66841323|dbj|BAD99219.1|	115	2e-25	polypeptide with a gag-like domain [Petunia x hybrida]	--	--	--	--	--	--	--	--	--	--	--	--	--	--	-	-	-
Unigene9729	-4.30766	down	1.54237	40.935	1.57378e-10	1.24532e-07	--	--	--	--	--	--	--	--	--	--	--	--	--	--	--	--	--	--	-	-	-
Unigene27305	-4.49481	down	2.18686	45.9605	1.20661e-11	1.11069e-08	--	--	--	--	--	--	--	--	--	--	--	--	--	--	--	--	--	--	-	-	-
Unigene1062	-4.568	down	0.0203577	23.6838	1.13534e-06	0.000338139	--	--	--	--	--	--	--	--	--	--	--	--	--	--	--	--	--	--	-	-	-
Unigene76395	-4.62542	down	1.51791	38.9229	4.40888e-10	3.06767e-07	--	--	--	--	--	--	--	--	--	--	--	--	--	--	--	--	--	--	-	-	-
Unigene9468	-5.04632	down	1.14496	32.4989	1.19262e-08	6.09232e-06	--	--	--	--	--	--	--	--	--	--	--	--	--	--	--	--	--	--	-	-	-
Unigene63223	-5.23527	down	2.18668	55.576	8.99133e-14	1.29591e-10	--	--	--	--	--	--	--	--	--	--	--	--	--	--	--	--	--	--	-	-	-
Unigene37188	-5.51437	down	2.03826	64.3822	1.0248e-15	2.17668e-12	gi|261865347|gb|ACY01928.1|	55.5	2e-07	hypothetical protein [Beta vulgaris]	--	--	--	--	--	--	--	--	--	--	--	--	--	--	-	-	-
Unigene971	-5.64208	down	2.21182	46.3868	9.70666e-12	9.10982e-09	--	--	--	--	--	--	--	--	--	--	--	--	--	--	--	--	--	--	-	-	-
Unigene72723	-5.79951	down	0.931924	50.6306	1.11496e-12	1.28558e-09	--	--	--	--	--	--	--	--	--	--	--	--	--	--	--	--	--	--	-	-	-
Unigene70996	-5.96569	down	1.72261	55.3432	1.01218e-13	1.43324e-10	--	--	--	--	--	--	--	--	--	--	--	--	--	--	--	--	--	--	-	-	-
Unigene20927	-6.0428	down	1.26179	57.6161	3.18605e-14	5.04221e-11	gi|115478262|ref|NP_001062726.1|	62.4	1e-18	Os09g0268600 [Oryza sativa Japonica Group] >gi|113630959|dbj|BAF24640.1| Os09g0268600 [Oryza sativa Japonica Group]	--	--	--	--	--	--	--	--	--	--	--	--	--	--	-	-	-
Unigene9056	-6.19328	down	4.46463	129.002	6.77667e-30	1.2619e-25	--	--	--	--	--	--	--	--	--	--	--	--	--	--	--	--	--	--	-	-	-
Unigene77351	-6.23691	down	3.21964	108.056	2.61245e-25	1.62197e-21	gi|24461860|gb|AAN62347.1|AF506028_14	224	6e-58	CTV.20 [Citrus trifoliata]	--	--	--	--	--	--	--	--	--	K06675	3e-16	82.4	vvi:100261155	structural maintenance of chromosome 4	GO:0043170;GO:0044238//primary metabolic process	GO:0005488//binding	-
Unigene9369	-6.30274	down	2.66886	92.9521	5.35761e-22	2.27591e-18	--	--	--	--	--	--	--	--	--	--	--	--	--	--	--	--	--	--	-	-	-
Unigene34462	-7.34903	down	-0.959599	24.8049	6.34354e-07	0.000205622	--	--	--	--	--	--	--	--	--	--	--	--	--	--	--	--	--	--	-	-	-
Unigene49318	-7.34923	down	-0.962043	24.8073	6.33562e-07	0.000205622	--	--	--	--	--	--	--	--	--	--	--	--	--	--	--	--	--	--	-	-	-
Unigene41065	-7.41376	down	-0.77941	25.7712	3.84381e-07	0.000132582	gi|66841323|dbj|BAD99219.1|	64.7	3e-10	polypeptide with a gag-like domain [Petunia x hybrida]	--	--	--	--	--	--	--	--	--	--	--	--	--	--	-	-	-
Unigene16171	-7.42855	down	3.25662	107.408	3.62254e-25	2.08845e-21	--	--	--	--	--	--	--	--	--	--	--	--	--	--	--	--	--	--	-	-	-
Unigene55072	-7.47336	down	-1.2881	26.6961	2.38104e-07	8.74194e-05	--	--	--	--	--	--	--	--	--	--	--	--	--	--	--	--	--	--	-	-	-
Unigene26255	-7.53191	down	1.60598	27.6266	1.47144e-07	5.87935e-05	--	--	--	--	--	--	--	--	--	--	--	--	--	--	--	--	--	--	-	-	-
Unigene22847	-7.5329	down	0.298465	27.6392	1.46183e-07	5.87002e-05	--	--	--	--	--	--	--	--	--	--	--	--	--	--	--	--	--	--	-	-	-
Unigene54490	-7.58895	down	0.449102	28.5561	9.10247e-08	3.92876e-05	--	--	--	--	--	--	--	--	--	--	--	--	--	--	--	--	--	--	-	-	-
Unigene23677	-7.65474	down	3.62949	116.94	2.95847e-27	2.38784e-23	--	--	--	--	--	--	--	--	--	--	--	--	--	--	--	--	--	--	-	-	-
Unigene66911	-7.79429	down	-0.0826919	32.126	1.44492e-08	7.24362e-06	gi|225430788|ref|XP_002267433.1|	45.1	4e-06	PREDICTED: hypothetical protein [Vitis vinifera]	sp|Q8TFG4|YL54_SCHPO	48.9	1e-05	Uncharacterized protein PB18E9.04c OS=Schizosaccharomyces pombe (strain ATCC 38366 / 972) GN=SPAPB18E9.04c PE=2 SV=1	--	--	--	--	--	--	--	--	--	--	-	-	-
Unigene43649	-7.88628	down	-0.034357	33.8399	5.9838e-09	3.15663e-06	--	--	--	--	--	--	--	--	--	--	--	--	--	--	--	--	--	--	-	-	-
Unigene64502	-8.01494	down	-0.0074886	36.3537	1.64564e-09	9.6951e-07	--	--	--	--	--	--	--	--	--	--	--	--	--	--	--	--	--	--	-	-	-
Unigene11557	-8.17043	down	0.985686	39.5828	3.14447e-10	2.26604e-07	--	--	--	--	--	--	--	--	--	--	--	--	--	--	--	--	--	--	-	-	-
Unigene67302	-8.20708	down	0.648995	40.3739	2.09721e-10	1.57388e-07	gi|90265070|emb|CAH67743.1|	53.9	6e-07	H0702G05.2 [Oryza sativa Indica Group]	--	--	--	--	--	--	--	--	--	--	--	--	--	--	-	-	-
Unigene63392	-8.20895	down	1.6509	40.4075	2.06151e-10	1.5697e-07	--	--	--	--	--	--	--	--	--	--	--	--	--	--	--	--	--	--	-	-	-
Unigene46892	-8.27788	down	0.559556	41.9354	9.43376e-11	7.69109e-08	--	--	--	--	--	--	--	--	--	--	--	--	--	--	--	--	--	--	-	-	-
Unigene68231	-8.81474	down	1.38572	55.2793	1.04562e-13	1.45507e-10	--	--	--	--	--	--	--	--	--	--	--	--	--	--	--	--	--	--	-	-	-
Unigene59909	-9.13113	down	1.41376	64.3887	1.02144e-15	2.17668e-12	--	--	--	--	--	--	--	--	--	--	--	--	--	--	--	--	--	--	-	-	-
Unigene73904	-9.15088	down	1.37108	64.9843	7.54984e-16	1.69267e-12	--	--	--	--	--	--	--	--	--	--	--	--	--	--	--	--	--	--	-	-	-
Unigene59489	-9.18591	down	2.68288	66.0631	4.36713e-16	1.0367e-12	--	--	--	--	--	--	--	--	--	--	--	--	--	--	--	--	--	--	-	-	-
Unigene55595	-9.92717	down	2.67162	91.2676	1.255e-21	5.06467e-18	--	--	--	--	--	--	--	--	--	--	--	--	--	--	--	--	--	--	-	-	-
Unigene60726	-10.0204	down	2.1798	94.7701	2.1383e-22	1.00863e-18	--	--	--	--	--	--	--	--	--	--	--	--	--	--	--	--	--	--	-	-	-
Unigene79315	-10.2848	down	2.92376	105.044	1.19466e-24	6.42821e-21	--	--	--	--	--	--	--	--	--	--	--	--	--	--	--	--	--	--	-	-	-
Unigene71555	-10.7218	down	3.41545	123.137	1.30164e-28	1.31322e-24	--	--	--	--	sp|Q63943|MEF2D_MOUSE	52.4	1e-06	Myocyte-specific enhancer factor 2D OS=Mus musculus GN=Mef2d PE=1 SV=1	--	--	--	--	--	--	--	--	--	--	-	-	-
Unigene75908	-10.8712	down	3.46473	129.604	5.00141e-30	1.2619e-25	--	--	--	--	--	--	--	--	--	--	--	--	--	--	--	--	--	--	-	-	-
Unigene77786	-10.8822	down	3.66299	130.085	3.92595e-30	1.2619e-25	--	--	--	--	--	--	--	--	--	--	--	--	--	--	--	--	--	--	-	-	-
