# Supplementary material for: Short- and long-term changes in sugarbeet (Beta vulgaris L.) gene expression due to postharvest jasmonic acid treatment - Data
Source: Data Brief. 2017 Feb 9;11:165–8. doi: 10.1016/j.dib.2017.02.008 (PMC5312494; doi:10.1016/j.dib.2017.02.008)
Supplement: Supplementary file 4 — Supplementary material [file mmc4.xlsx]

## Sheet: Sheet1
Table 3: Annotations to the sugarbeet genome for differentially expressed unigenes with putative roles in plant defense occurring in sugarbeet roots 2 d after treatment with jasmonic acid (JA).
Freshly harvested roots were treated with 10 µM JA or water for 1 h and incubated for 2 d at 20 °C. Differential expression was determined by RNA-sequencing.
Annotations are based on BLAST search against GenBank's nucleotide collection database.
GeneID	B vulgaris genome-E value	B vulgaris genome-ID	B vulgaris genome-annotation
Unigene10601	0.0001	XM_010672272.1	PREDICTED: Beta vulgaris subsp. vulgaris putative disease resistance protein RGA1 (LOC104887601), transcript variant X4, mRNA
Unigene9115	1e-64	XM_010669728	PREDICTED: Beta vulgaris subsp. vulgaris putative disease resistance protein RGA3 (LOC104885013), mRNA
Unigene11281	0	XM_010687417	PREDICTED: Beta vulgaris subsp. vulgaris laccase-17-like (LOC104900080), mRNA.
Unigene81205	0	XM_010672048.1	PREDICTED: Beta vulgaris subsp. vulgaris thaumatin-like protein (LOC104887427), mRNA
Unigene42562	2e-110	XM_010695144.1	PREDICTED: Beta vulgaris subsp. vulgaris peroxidase 66-like (LOC104906403), mRNA
Unigene65362	0	XM_010667748.1	PREDICTED: Beta vulgaris subsp. vulgaris protein NRT1/ PTR FAMILY 2.5-like (LOC104883258), mRNA
Unigene28653	0	XM_010673721	PREDICTED: Beta vulgaris subsp. vulgaris NAC domain-containing protein 7-like (LOC104888686), mRNA
Unigene71046	6e-83	XM_010673940	PREDICTED: Beta vulgaris subsp. vulgaris endochitinase-like (LOC104888840), mRNA
Unigene66692	0	XM_010695144	PREDICTED: Beta vulgaris subsp. vulgaris peroxidase 66-like (LOC104906403), mRNA
Unigene29506	0	XM_010672670.1	PREDICTED: Beta vulgaris subsp. vulgaris salicylate carboxymethyltransferase-like (LOC104887895), transcript variant X2, mRNA
Unigene51666	1e-125	XM_010687313.1	PREDICTED: Beta vulgaris subsp. vulgaris laccase-4 (LOC104900001), mRNA
Unigene77250	0.75	XM_010679012.1	PREDICTED: Beta vulgaris subsp. vulgaris uncharacterized LOC104892985 (LOC104892985), mRNA
Unigene29351	1.1	XM_010685505.1	PREDICTED: Beta vulgaris subsp. vulgaris uncharacterized LOC104898419 (LOC104898419), mRNA
Unigene77135	0	XM_010681442.1	PREDICTED: Beta vulgaris subsp. vulgaris laccase-11 (LOC104895043), mRNA
Unigene67039	0	XM_010687313.1	PREDICTED: Beta vulgaris subsp. vulgaris laccase-4 (LOC104900001), mRNA
Unigene29708	0	XM_010691796.1	PREDICTED: Beta vulgaris subsp. vulgaris laccase-4-like (LOC104903698), mRNA
Unigene68954	0	XM_010687313.1	PREDICTED: Beta vulgaris subsp. vulgaris laccase-4 (LOC104900001), mRNA
Unigene30677	0	XM_010671282.1	PREDICTED: Beta vulgaris subsp. vulgaris cytochrome P450 CYP73A100-like (LOC104886776), mRNA
Unigene78937	0	XM_010687416.1	PREDICTED: Beta vulgaris subsp. vulgaris laccase-17-like (LOC104900077), mRNA
Unigene16917	8e-62	XM_010693428.1	PREDICTED: Beta vulgaris subsp. vulgaris scopoletin glucosyltransferase-like (LOC104904988), mRNA
Unigene80875	0	XM_010685673.1	PREDICTED: Beta vulgaris subsp. vulgaris probable pectinesterase 15 (LOC104898580), transcript variant X1, mRNA
Unigene26919	2e-116	XM_010693427.1	PREDICTED: Beta vulgaris subsp. vulgaris scopoletin glucosyltransferase-like (LOC104904986), mRNA
Unigene55314	1e-140	XM_010687790.1	PREDICTED: Beta vulgaris subsp. vulgaris beta-glucosidase 44-like (LOC104900375), mRNA
Unigene25408	0	XM_010680674.1	PREDICTED: Beta vulgaris subsp. vulgaris serine PREDICTED: carboxypeptidase-like 20 (LOC104894448), mRNA
Unigene7601	2e-144	XM_010675038.1	PREDICTED: Beta vulgaris subsp. vulgaris putative disease resistance RPP13-like protein 1 (LOC104889740), mRNA
Unigene80285	0	XM_010680674.1	PREDICTED: Beta vulgaris subsp. vulgaris serine carboxypeptidase-like 20 (LOC104894448), mRNA
Unigene22064	7e-120	XM_010678422.1	PREDICTED: Beta vulgaris subsp. vulgaris ABC transporter G family member 14 (LOC104892474), mRNA
Unigene67654	4e-141	XR_790237.1	PREDICTED: Beta vulgaris subsp. vulgaris uncharacterized LOC104894618 (LOC104894618), ncRNA
Unigene81041	0	XM_010678422.1	PREDICTED: Beta vulgaris subsp. vulgaris ABC transporter G family member 14 (LOC104892474), mRNA
Unigene22684	0	XM_010676977.1	PREDICTED: Beta vulgaris subsp. vulgaris E3 ubiquitin-protein ligase CCNB1IP1 homolog (LOC104891301), transcript variant X1, mRNA
Unigene30280	0	XM_010670495.1	PREDICTED: Beta vulgaris subsp. vulgaris NAC domain-containing protein 89-like (LOC104885897), transcript variant X2, mRNA
Unigene27839	5e-44	XM_010683644.1	PREDICTED: Beta vulgaris subsp. vulgaris uncharacterized LOC104896854 (LOC104896854), mRNA
Unigene28841	4e-108	XM_010683644.1	PREDICTED: Beta vulgaris subsp. vulgaris uncharacterized LOC104896854 (LOC104896854), mRNA
Unigene69707	3e-73	XM_010683644.1	PREDICTED: Beta vulgaris subsp. vulgaris uncharacterized LOC104896854 (LOC104896854), mRNA
Unigene10646	8e-116	XM_010683644.1	PREDICTED: Beta vulgaris subsp. vulgaris uncharacterized LOC104896854 (LOC104896854), mRNA
Unigene77351	9.2	XM_010684561	PREDICTED: Beta vulgaris subsp. vulgaris uncharacterized LOC104897632 (LOC104897632), mRNA
Unigene5228	1e-142	XM_010683644.1	PREDICTED: Beta vulgaris subsp. vulgaris uncharacterized LOC104896854 (LOC104896854), mRNA
