# Supplementary material for: Short- and long-term changes in sugarbeet (Beta vulgaris L.) gene expression due to postharvest jasmonic acid treatment - Data
Source: Data Brief. 2017 Feb 9;11:165–8. doi: 10.1016/j.dib.2017.02.008 (PMC5312494; doi:10.1016/j.dib.2017.02.008)
Supplement: Supplementary file 5 — Supplementary material [file mmc5.xlsx]

## Sheet: Sheet1
Table 4: Annotations to the sugarbeet genome for differentially expressed unigenes with putative roles in plant defense occurring in sugarbeet roots 60 d after treatment with jasmonic acid (JA).
Freshly harvested roots were treated with 10 µM JA or water for 1 h and incubated for 60 d at 20 °C. Differential expression was determined by RNA-sequencing.
Annotations are based on BLAST search against GenBank's nucleotide collection database.
GeneID	B vulgaris genome-E value	B vulgaris genome-ID	B vulgaris genome-annotation
Unigene9968	0	XM_010690767.1	PREDICTED: Beta vulgaris subsp. vulgaris uncharacterized LOC104902848 (LOC104902848), mRNA
Unigene65993	0	XM_010681993.1	PREDICTED: Beta vulgaris subsp. vulgaris ethylene-responsive transcription factor ABR1 (LOC104895475), mRNA
Unigene70406	0	XM_010677409.1	PREDICTED: Beta vulgaris subsp. vulgaris polygalacturonase inhibitor 2-like (LOC104891681), mRNA
Unigene55958	1e-139	XM_010671282.1	PREDICTED: Beta vulgaris subsp. vulgaris cytochrome P450 CYP73A100-like (LOC104886776), mRNA
Unigene30677	0	XM_010671282	PREDICTED: Beta vulgaris subsp. vulgaris cytochrome P450 CYP73A100-like (LOC104886776), mRNA
Unigene20294	0	XM_010692865.1	PREDICTED: Beta vulgaris subsp. vulgaris (R,S)-reticuline 7-O-methyltransferase-like (LOC104904578), mRNA
Unigene235	0	AM265610.1	Beta vulgaris mRNA for ribosome-inactivating protein (rip-r2 gene)
Unigene65143	1e-179	AM265610.1	Beta vulgaris mRNA for ribosome-inactivating protein (rip-r2 gene)
Unigene50108	1e-127	XM_010692724.1	PREDICTED: Beta vulgaris subsp. vulgaris uncharacterized LOC104904469 (LOC104904469), mRNA
Unigene79709	0	XM_010684996.1	PREDICTED: Beta vulgaris subsp. vulgaris glutathione S-transferase U17-like (LOC104898005), mRNA
Unigene77961	0	XM_010682207.1	PREDICTED: Beta vulgaris subsp. vulgaris geraniol 8-hydroxylase-like (LOC104895627), mRNA
Unigene20462	0	XM_010686300.1	PREDICTED: Beta vulgaris subsp. vulgaris major allergen Mal d 1-like (LOC104899160), mRNA
Unigene67367	0	XM_010697414.1	PREDICTED: Beta vulgaris subsp. vulgaris peroxidase 4-like (LOC104908318), mRNA
Unigene74869	0	XM_010667980.1	PREDICTED: Beta vulgaris subsp. vulgaris auxin-binding protein ABP19b-like (LOC104883453), mRNA
Unigene42008	1e-107	XM_010689296.1	PREDICTED: Beta vulgaris subsp. vulgaris probable pectinesterase/pectinesterase inhibitor 12 (LOC104901698), mRNA
Unigene51945	2e-131	XM_010698104.1	PREDICTED: Beta vulgaris subsp. vulgaris peroxidase 21 (LOC104908933), mRNA
Unigene29055	0	XM_010675038.1	PREDICTED: Beta vulgaris subsp. vulgaris putative disease resistance RPP13-like protein 1 (LOC104889740), mRNA
Unigene75464	0	XM_010689860.1	PREDICTED: Beta vulgaris subsp. vulgaris EG45-like domain containing protein (LOC104902165), mRNA
Unigene69313	0	XM_010681564.1	PREDICTED: Beta vulgaris subsp. vulgaris 1-aminocyclopropane-1-carboxylate oxidase homolog 1-like (LOC104895137), mRNA
Unigene80014	0	XM_010694265.1	PREDICTED: Beta vulgaris subsp. vulgaris glucan endo-1,3-beta-glucosidase-like (LOC104905663), mRNA
Unigene77564	0	XM_010674970.1	PREDICTED: Beta vulgaris subsp. vulgaris probably inactive leucine-rich repeat receptor-like protein kinase At3g28040 (LOC104889690), mRNA
Unigene19460	1e-154	XM_010680163.1	PREDICTED: Beta vulgaris subsp. vulgaris basic endochitinase-like (LOC104894011), mRNA
Unigene48415	6e-124	XM_010671598.1	PREDICTED: Beta vulgaris subsp. vulgaris major allergen Mal d 1-like (LOC104887022), mRNA
Unigene66442	0	XM_010694265.1	PREDICTED: Beta vulgaris subsp. vulgaris glucan endo-1,3-beta-glucosidase-like (LOC104905663), mRNA
Unigene13125	0	XM_010674087.1	PREDICTED: Beta vulgaris subsp. vulgaris uncharacterized LOC104888972 (LOC104888972), mRNA
Unigene53522	3e-134	XM_010673039.1	PREDICTED: Beta vulgaris subsp. vulgaris acidic endochitinase SE2 (LOC104888158), mRNA
Unigene63292	1e-165	XM_010684591.1	PREDICTED: Beta vulgaris subsp. vulgaris putative serine/threonine-protein kinase (LOC104897654), transcript variant X2, mRNA
Unigene59365	2e-137	XM_010698104.1	PREDICTED: Beta vulgaris subsp. vulgaris peroxidase 21 (LOC104908933), mRNA
Unigene66180	0	XM_010673039.1	PREDICTED: Beta vulgaris subsp. vulgaris acidic endochitinase SE2 (LOC104888158), mRNA
Unigene8943	2e-131	XM_010675655.1	PREDICTED: Beta vulgaris subsp. vulgaris wall-associated receptor kinase-like 8 (LOC104890247), transcript variant X1, mRNA
Unigene76071	0	XM_010671053.1	PREDICTED: Beta vulgaris subsp. vulgaris probable WRKY transcription factor 50 (LOC104886592), transcript variant X2, mRNA
Unigene22942	2e-144	XM_010685776.1	PREDICTED: Beta vulgaris subsp. vulgaris glutathione S-transferase-like (LOC104898671), mRNA
Unigene81280	0	XM_010671488.1	PREDICTED: Beta vulgaris subsp. vulgaris chalcone--flavonone isomerase-like (LOC104886934), mRNA
Unigene11500	0	XM_010670706.1	PREDICTED: Beta vulgaris subsp. vulgaris uncharacterized LOC104886236 (LOC104886236), partial mRNA
Unigene27612	0	XM_010669209.1	PREDICTED: Beta vulgaris subsp. vulgaris probable WRKY transcription factor 40 (LOC104884530), mRNA
Unigene62435	4e-166	XM_010678216.1	PREDICTED: Beta vulgaris subsp. vulgaris protein P21-like (LOC104892319), mRNA
Unigene72126	0	XM_010678209.1	PREDICTED: Beta vulgaris subsp. vulgaris thaumatin-like protein 1 (LOC104892312), mRNA
Unigene80552	3e-159	XM_010670093.1	PREDICTED: Beta vulgaris subsp. vulgaris uncharacterized LOC104885396 (LOC104885396), partial mRNA
Unigene25992	0	XM_010693893.1	PREDICTED: Beta vulgaris subsp. vulgaris chalcone synthase-like (LOC104905367), mRNA
Unigene31086	2e-96	XM_010678216.1	PREDICTED: Beta vulgaris subsp. vulgaris protein P21-like (LOC104892319), mRNA
Unigene79221	0	XM_010689296.1	PREDICTED: Beta vulgaris subsp. vulgaris probable pectinesterase/pectinesterase inhibitor 12 (LOC104901698), mRNA
Unigene41811	2e-111	XM_010680163.1	PREDICTED: Beta vulgaris subsp. vulgaris basic endochitinase-like (LOC104894011), mRNA
Unigene79381	0	XM_010672300.1	PREDICTED: Beta vulgaris subsp. vulgaris probable chalcone--flavonone isomerase 3 (LOC104887628), mRNA
Unigene24889	0	XM_010692316.1	PREDICTED: Beta vulgaris subsp. vulgaris scopoletin glucosyltransferase-like (LOC104904124), mRNA
Unigene1078	7e-110	XM_010697607.1	PREDICTED: Beta vulgaris subsp. vulgaris isoflavone 2'-hydroxylase-like (LOC104908488), mRNA
Unigene70896	4e-116	XM_010673038.1	PREDICTED: Beta vulgaris subsp. vulgaris uncharacterized LOC104888157 (LOC104888157), mRNA
Unigene6804	0	XM_010669029.1	PREDICTED: Beta vulgaris subsp. vulgaris glutathione S-transferase-like (LOC104884388), mRNA
Unigene80332	0	JN378753.1	Beta vulgaris dual-specificity protein-like phosphatase 3 (PTPc3), plasma membrane ATP/ADP transporter TLC1 (TLC1), plasma membrane P450 CYP81B2 (CYP81B2-1), plasma membrane P450 CYP81B2-2 (CYP81B2-2), P-loop NTPase (hyp2.1), E2F target protein 1 (ETG1), proteasome alpha type 4 (PAC1), hypothetical protein, potassium transporter 2 (KT2), site-1 protease (SlP1), dienelactone hydrolase-1 (DieH1), c…
Unigene58834	2e-151	XM_010684484.1	PREDICTED: Beta vulgaris subsp. vulgaris flavonoid 3',5'-methyltransferase-like (LOC104897576), mRNA
Unigene77351	9.2	XM_010684561	PREDICTED: Beta vulgaris subsp. vulgaris uncharacterized LOC104897632 (LOC104897632), mRNA
Unigene22684	0	XM_010676976.1	PREDICTED: Beta vulgaris subsp. vulgaris E3 ubiquitin-protein ligase CCNB1IP1 homolog (LOC104891301), transcript variant X1, mRNA
Unigene69822	0	XM_010698070.1	PREDICTED: Beta vulgaris subsp. vulgaris L-ascorbate peroxidase 2, cytosolic-like (LOC104908898), mRNA
Unigene30081	0	XM_010690047.1	PREDICTED: Beta vulgaris subsp. vulgaris probable leucine-rich repeat receptor-like protein kinase At5g49770 (LOC104902314), mRNA
